# Supplementary material for: 1-Allyl-3,3-di-p-tolyl­indolin-2-one
Source: Acta Crystallogr Sect E Struct Rep Online. 2008 Apr 23;64(Pt 5):o879. doi: 10.1107/S1600536808010088 (PMC2961180; doi:10.1107/S1600536808010088)
Supplement: Supplementary file 1 [file e-64-0o879-sup1.cif]

##############################################################################
###                                                                        ###
###        Electronic paper (Acta Crystallographica Section E)             ###
###                                                                        ###
##############################################################################
#                                                                            #
# This CIF contains the data in a paper accepted for publication in Acta     #
# Crystallographica Section E. It conforms to the requirements of Notes      #
# for Authors for Section E, and has been peer reviewed under the auspices   #
# of the IUCr Commission on Journals.                                        #
#                                                                            #
# Full details of the Crystallographic Information File format               #
# are given in the paper "The Crystallographic Information File (CIF):       #
# a New Standard Archive File for Crystallography" by S. R. Hall, F. H.      #
# Allen and I. D. Brown [Acta Cryst. (1991), A47, 655-685].                  #
#                                                                            #
# The current version of the core CIF dictionary is obtainable from          #
# ftp://ftp.iucr.org/pub/cif_core.dic. The current version number is 2.4.    #
#                                                                            #
# Software is freely available for graphical display of the structure(s) in  #
# this CIF.  For information consult the CIF home page http://www.iucr.org/  #
# cif/home.html                                                              #
#                                                                            #
# This file may be used for bona fide research purposes within the           #
# scientific community so long as proper attribution is given to the journal # 
# article from which it was obtained.                                        #
#                                                                            #
##############################################################################
                                             
data_I
_audit_creation_method     SHELXL-97
_chemical_name_systematic
;
1-Allyl-3,3-di-<i>p</i>-tolylindolin-2-one
;
_chemical_name_common     ?
_chemical_formula_moiety     'C25 H23 N O'
_chemical_formula_sum     'C25 H23 N O'
_chemical_formula_iupac     'C25 H23 N O'
_chemical_formula_weight     353.44
_chemical_melting_point     ?
_symmetry_cell_setting     triclinic
_symmetry_space_group_name_H-M     'P -1'
_symmetry_space_group_name_Hall     '-P 1'
loop_
    _symmetry_equiv_pos_as_xyz
    'x, y, z'
    '-x, -y, -z'
_cell_length_a     9.3311(2)
_cell_length_b     9.5793(2)
_cell_length_c     11.5736(2)
_cell_angle_alpha     92.1630(10)
_cell_angle_beta     103.1920(10)
_cell_angle_gamma     101.5200(10)
_cell_volume     983.15(3)
_cell_formula_units_Z     2
_cell_measurement_reflns_used     9112
_cell_measurement_theta_min     2.30
_cell_measurement_theta_max     30.1
_cell_measurement_temperature     293(2)
_exptl_crystal_description     prism
_exptl_crystal_colour     colourless
_exptl_crystal_size_max     0.26
_exptl_crystal_size_mid     0.20
_exptl_crystal_size_min     0.20
_exptl_crystal_density_diffrn     1.194
_exptl_crystal_density_meas     ?
_exptl_crystal_density_method     'not measured'
_exptl_crystal_F_000     376
_exptl_absorpt_coefficient_mu     0.072
_exptl_absorpt_correction_type     'multi-scan'
_exptl_absorpt_process_details     '(Blessing, 1995)'
_exptl_absorpt_correction_T_min     0.9815
_exptl_absorpt_correction_T_max     0.9857
_exptl_special_details
;
;
_diffrn_ambient_temperature     293(2)
_diffrn_radiation_type     MoK\a
_diffrn_radiation_wavelength     0.71073
_diffrn_radiation_source     'fine-focus sealed tube'
_diffrn_radiation_monochromator     graphite
_diffrn_measurement_device_type     'Bruker Kappa APEXII'
_diffrn_measurement_method     '\w and \f scan'
_diffrn_detector_area_resol_mean     ?
_diffrn_reflns_number     25969
_diffrn_reflns_av_R_equivalents     0.0226
_diffrn_reflns_av_sigmaI/netI     0.0227
_diffrn_reflns_theta_min     2.18
_diffrn_reflns_theta_max     31.01
_diffrn_reflns_theta_full     25.00
_diffrn_measured_fraction_theta_max     0.997
_diffrn_measured_fraction_theta_full     1.000
_diffrn_reflns_limit_h_min     -13
_diffrn_reflns_limit_h_max     13
_diffrn_reflns_limit_k_min     -13
_diffrn_reflns_limit_k_max     13
_diffrn_reflns_limit_l_min     -16
_diffrn_reflns_limit_l_max     16
_diffrn_standards_number     0
_diffrn_standards_interval_count     0
_diffrn_standards_interval_time     0
_diffrn_standards_decay_%     0
_refine_special_details
;
Refinement of <i>F</i>^2^ against ALL reflections. The weighted
<i>R</i>-factor <i>wR</i> and goodness of fit <i>S</i> are based on
<i>F</i>^2^, conventional <i>R</i>-factors <i>R</i> are based on <i>F</i>,
with <i>F</i> set to zero for negative <i>F</i>^2^. The threshold expression
of <i>F</i>^2^ > \s(<i>F</i>^2^) is used only for calculating
<i>R</i>-factors(gt) <i>etc</i>. and is not relevant to the choice of
reflections for refinement. <i>R</i>-factors based on <i>F</i>^2^ are
statistically about twice as large as those based on <i>F</i>, and <i>R</i>-
factors based on ALL data will be even larger.
;
_reflns_number_total     6260
_reflns_number_gt     4310
_reflns_threshold_expression     I>2\s(I)
_refine_ls_structure_factor_coef     Fsqd
_refine_ls_matrix_type     full
_refine_ls_R_factor_all     0.0775
_refine_ls_R_factor_gt     0.0514
_refine_ls_wR_factor_gt     0.1372
_refine_ls_wR_factor_ref     0.1560
_refine_ls_goodness_of_fit_ref     0.995
_refine_ls_restrained_S_all     0.995
_refine_ls_number_reflns     6260
_refine_ls_number_parameters     244
_refine_ls_number_restraints     0
_refine_ls_hydrogen_treatment     constr
_refine_ls_weighting_scheme     calc
_refine_ls_weighting_details
         'calc w=1/[\s^2^(Fo^2^)+(0.0731P)^2^+0.1889P] where P=(Fo^2^+2Fc^2^)/3'
_atom_sites_solution_hydrogens     geom
_atom_sites_solution_primary     direct
_atom_sites_solution_secondary     difmap
_refine_ls_shift/su_max     0.000
_refine_ls_shift/su_mean     0.000
_refine_diff_density_max     0.245
_refine_diff_density_min     -0.209
_refine_ls_extinction_method     none
_refine_ls_extinction_coef     ?
loop_
    _atom_type_symbol
    _atom_type_description
    _atom_type_scat_dispersion_real
    _atom_type_scat_dispersion_imag
    _atom_type_scat_source
    'C' 'C' 0.0033 0.0016
                         'International Tables Vol C Tables 4.2.6.8 and 6.1.1.4'
    'H' 'H' 0.0000 0.0000
                         'International Tables Vol C Tables 4.2.6.8 and 6.1.1.4'
    'N' 'N' 0.0061 0.0033
                         'International Tables Vol C Tables 4.2.6.8 and 6.1.1.4'
    'O' 'O' 0.0106 0.0060
                         'International Tables Vol C Tables 4.2.6.8 and 6.1.1.4'
_computing_data_collection     'APEX2 (Bruker, 2004)'
_computing_cell_refinement     'APEX2 and SAINT (Bruker, 2004)'
_computing_data_reduction     'SAINT and XPREP (Bruker, 2004)'
_computing_structure_solution     'SHELXS97 (Sheldrick, 2008)'
_computing_structure_refinement     'SHELXL97 (Sheldrick, 2008)'
_computing_molecular_graphics     'ORTEP-3 (Farrugia, 1997)'
_computing_publication_material     'PLATON (Spek, 2003)'
loop_
    _atom_site_type_symbol
    _atom_site_label
    _atom_site_fract_x
    _atom_site_fract_y
    _atom_site_fract_z
    _atom_site_U_iso_or_equiv
    _atom_site_adp_type
    _atom_site_calc_flag
    _atom_site_refinement_flags
    _atom_site_occupancy
    _atom_site_disorder_assembly
    _atom_site_disorder_group
    C C2 0.21981(13) 0.10769(13) 0.14416(10) 0.0403(2) Uani d . 1 . .
    C C3 0.29661(11) 0.03653(12) 0.25302(9) 0.0361(2) Uani d . 1 . .
    C C4 0.45434(12) 0.05217(12) 0.23447(10) 0.0391(2) Uani d . 1 . .
    C C5 0.57669(13) 0.00390(15) 0.29710(12) 0.0497(3) Uani d . 1 . .
    H H5 0.5699 -0.0478 0.3628 0.060 Uiso calc R 1 . .
    C C6 0.71037(15) 0.03411(17) 0.26019(15) 0.0602(4) Uani d . 1 . .
    H H6 0.7938 0.0024 0.3018 0.072 Uiso calc R 1 . .
    C C7 0.72086(16) 0.10999(18) 0.16332(16) 0.0629(4) Uani d . 1 . .
    H H7 0.8116 0.1295 0.1405 0.075 Uiso calc R 1 . .
    C C8 0.59809(17) 0.15830(17) 0.09859(14) 0.0587(4) Uani d . 1 . .
    H H8 0.6049 0.2096 0.0327 0.070 Uiso calc R 1 . .
    C C9 0.46580(14) 0.12724(13) 0.13582(11) 0.0443(3) Uani d . 1 . .
    C C10 0.29599(19) 0.24323(18) -0.01709(12) 0.0614(4) Uani d . 1 . .
    H H10A 0.1917 0.2102 -0.0604 0.074 Uiso calc R 1 . .
    H H10B 0.3589 0.2267 -0.0701 0.074 Uiso calc R 1 . .
    C C11 0.32409(19) 0.39967(19) 0.01642(16) 0.0658(4) Uani d . 1 . .
    H H11 0.3133 0.4583 -0.0458 0.079 Uiso calc R 1 . .
    C C12 0.3620(2) 0.4623(2) 0.12318(19) 0.0749(5) Uani d . 1 . .
    H H12A 0.3742 0.4084 0.1885 0.090 Uiso calc R 1 . .
    H H12B 0.3770 0.5612 0.1347 0.090 Uiso calc R 1 . .
    C C13 0.22090(12) -0.12027(12) 0.25034(10) 0.0391(2) Uani d . 1 . .
    C C14 0.24490(16) -0.19198(15) 0.35239(13) 0.0541(3) Uani d . 1 . .
    H H14 0.3029 -0.1423 0.4237 0.065 Uiso calc R 1 . .
    C C15 0.18392(18) -0.33608(16) 0.34970(16) 0.0626(4) Uani d . 1 . .
    H H15 0.2020 -0.3818 0.4194 0.075 Uiso calc R 1 . .
    C C16 0.09700(17) -0.41371(15) 0.24620(16) 0.0592(4) Uani d . 1 . .
    C C17 0.07309(17) -0.34194(16) 0.14492(15) 0.0603(4) Uani d . 1 . .
    H H17 0.0145 -0.3920 0.0739 0.072 Uiso calc R 1 . .
    C C18 0.13362(15) -0.19778(14) 0.14583(12) 0.0490(3) Uani d . 1 . .
    H H18 0.1156 -0.1526 0.0759 0.059 Uiso calc R 1 . .
    C C19 0.0294(3) -0.57073(17) 0.2435(2) 0.0907(6) Uani d . 1 . .
    H H19A -0.0262 -0.6064 0.1639 0.136 Uiso calc R 1 . .
    H H19B -0.0372 -0.5842 0.2963 0.136 Uiso calc R 1 . .
    H H19C 0.1083 -0.6216 0.2686 0.136 Uiso calc R 1 . .
    C C20 0.28928(12) 0.12652(12) 0.36267(10) 0.0372(2) Uani d . 1 . .
    C C21 0.40937(13) 0.23204(14) 0.42458(11) 0.0445(3) Uani d . 1 . .
    H H21 0.5003 0.2467 0.4020 0.053 Uiso calc R 1 . .
    C C22 0.39541(16) 0.31600(15) 0.51984(12) 0.0530(3) Uani d . 1 . .
    H H22 0.4778 0.3858 0.5605 0.064 Uiso calc R 1 . .
    C C23 0.26275(17) 0.29871(17) 0.55575(12) 0.0553(3) Uani d . 1 . .
    C C24 0.14184(16) 0.19372(17) 0.49283(13) 0.0561(3) Uani d . 1 . .
    H H24 0.0506 0.1801 0.5150 0.067 Uiso calc R 1 . .
    C C25 0.15471(14) 0.10923(15) 0.39803(12) 0.0483(3) Uani d . 1 . .
    H H25 0.0721 0.0398 0.3573 0.058 Uiso calc R 1 . .
    C C26 0.2485(3) 0.3901(3) 0.65992(18) 0.0932(7) Uani d . 1 . .
    H H26A 0.1485 0.3626 0.6718 0.140 Uiso calc R 1 . .
    H H26B 0.2675 0.4889 0.6439 0.140 Uiso calc R 1 . .
    H H26C 0.3204 0.3771 0.7304 0.140 Uiso calc R 1 . .
    N N1 0.32609(13) 0.15965(12) 0.08421(9) 0.0484(3) Uani d . 1 . .
    O O1 0.08971(10) 0.11949(10) 0.11825(8) 0.0515(2) Uani d . 1 . .
loop_
    _atom_site_aniso_label
    _atom_site_aniso_U_11
    _atom_site_aniso_U_22
    _atom_site_aniso_U_33
    _atom_site_aniso_U_12
    _atom_site_aniso_U_13
    _atom_site_aniso_U_23
    C2 0.0417(5) 0.0399(6) 0.0385(5) 0.0124(4) 0.0053(4) 0.0024(4)
    C3 0.0306(5) 0.0386(6) 0.0381(5) 0.0075(4) 0.0059(4) 0.0061(4)
    C4 0.0342(5) 0.0399(6) 0.0429(6) 0.0077(4) 0.0094(4) 0.0027(4)
    C5 0.0372(6) 0.0554(8) 0.0569(7) 0.0132(5) 0.0086(5) 0.0103(6)
    C6 0.0364(6) 0.0650(9) 0.0805(10) 0.0145(6) 0.0135(6) 0.0057(8)
    C7 0.0444(7) 0.0637(9) 0.0859(11) 0.0079(6) 0.0305(7) 0.0025(8)
    C8 0.0586(8) 0.0602(9) 0.0656(9) 0.0114(7) 0.0317(7) 0.0128(7)
    C9 0.0444(6) 0.0442(6) 0.0468(6) 0.0109(5) 0.0148(5) 0.0051(5)
    C10 0.0757(10) 0.0732(10) 0.0455(7) 0.0298(8) 0.0202(7) 0.0229(7)
    C11 0.0697(9) 0.0666(10) 0.0719(10) 0.0222(8) 0.0280(8) 0.0323(8)
    C12 0.0729(11) 0.0612(10) 0.0954(13) 0.0132(8) 0.0299(10) 0.0153(9)
    C13 0.0318(5) 0.0389(6) 0.0461(6) 0.0085(4) 0.0074(4) 0.0048(5)
    C14 0.0522(7) 0.0470(7) 0.0556(7) 0.0060(6) 0.0005(6) 0.0122(6)
    C15 0.0626(9) 0.0476(8) 0.0785(10) 0.0132(6) 0.0152(7) 0.0224(7)
    C16 0.0542(7) 0.0368(7) 0.0920(11) 0.0108(6) 0.0280(7) 0.0023(7)
    C17 0.0582(8) 0.0462(8) 0.0716(9) 0.0058(6) 0.0133(7) -0.0137(7)
    C18 0.0499(7) 0.0470(7) 0.0480(6) 0.0096(5) 0.0092(5) -0.0022(5)
    C19 0.0989(14) 0.0380(8) 0.1420(19) 0.0073(8) 0.0500(14) 0.0009(10)
    C20 0.0339(5) 0.0404(6) 0.0373(5) 0.0077(4) 0.0078(4) 0.0079(4)
    C21 0.0372(5) 0.0475(7) 0.0461(6) 0.0038(5) 0.0097(5) 0.0032(5)
    C22 0.0521(7) 0.0519(8) 0.0491(7) 0.0055(6) 0.0063(6) -0.0046(6)
    C23 0.0607(8) 0.0625(9) 0.0456(7) 0.0186(7) 0.0145(6) 0.0007(6)
    C24 0.0486(7) 0.0701(9) 0.0558(7) 0.0148(6) 0.0229(6) 0.0056(7)
    C25 0.0361(5) 0.0550(7) 0.0522(7) 0.0046(5) 0.0121(5) 0.0027(6)
    C26 0.0965(14) 0.1150(17) 0.0707(11) 0.0262(12) 0.0279(10) -0.0268(11)
    N1 0.0520(6) 0.0551(6) 0.0434(5) 0.0188(5) 0.0140(5) 0.0154(5)
    O1 0.0433(4) 0.0595(6) 0.0515(5) 0.0207(4) 0.0023(4) 0.0074(4)
_geom_special_details
;
All e.s.d.'s (except the e.s.d. in the dihedral angle between two l.s. planes)
are estimated using the full covariance matrix. The cell e.s.d.'s are taken
into account individually in the estimation of e.s.d.'s in distances, angles
and torsion angles; correlations between e.s.d.'s in cell parameters are only
used when they are defined by crystal symmetry. An approximate (isotropic)
treatment of cell e.s.d.'s is used for estimating e.s.d.'s involving l.s.
planes.
;
loop_
    _geom_bond_atom_site_label_1
    _geom_bond_atom_site_label_2
    _geom_bond_site_symmetry_2
    _geom_bond_distance
    _geom_bond_publ_flag
    C2 O1 . 1.2114(14) yes
    C2 N1 . 1.3621(16) yes
    C2 C3 . 1.5535(15) ?
    C3 C4 . 1.5143(15) ?
    C3 C13 . 1.5228(16) ?
    C3 C20 . 1.5294(16) ?
    C4 C5 . 1.3788(16) ?
    C4 C9 . 1.3853(17) ?
    C5 C6 . 1.3895(19) ?
    C5 H5 . 0.9300 ?
    C6 C7 . 1.371(2) ?
    C6 H6 . 0.9300 ?
    C7 C8 . 1.391(2) ?
    C7 H7 . 0.9300 ?
    C8 C9 . 1.3798(19) ?
    C8 H8 . 0.9300 ?
    C9 N1 . 1.4046(16) yes
    C10 N1 . 1.4508(16) yes
    C10 C11 . 1.489(2) ?
    C10 H10A . 0.9700 ?
    C10 H10B . 0.9700 ?
    C11 C12 . 1.293(3) ?
    C11 H11 . 0.9300 ?
    C12 H12A . 0.9300 ?
    C12 H12B . 0.9300 ?
    C13 C18 . 1.3852(17) ?
    C13 C14 . 1.3853(17) ?
    C14 C15 . 1.380(2) ?
    C14 H14 . 0.9300 ?
    C15 C16 . 1.376(2) ?
    C15 H15 . 0.9300 ?
    C16 C17 . 1.378(2) ?
    C16 C19 . 1.507(2) ?
    C17 C18 . 1.382(2) ?
    C17 H17 . 0.9300 ?
    C18 H18 . 0.9300 ?
    C19 H19A . 0.9600 ?
    C19 H19B . 0.9600 ?
    C19 H19C . 0.9600 ?
    C20 C21 . 1.3847(16) ?
    C20 C25 . 1.3885(16) ?
    C21 C22 . 1.3857(19) ?
    C21 H21 . 0.9300 ?
    C22 C23 . 1.375(2) ?
    C22 H22 . 0.9300 ?
    C23 C24 . 1.390(2) ?
    C23 C26 . 1.509(2) ?
    C24 C25 . 1.380(2) ?
    C24 H24 . 0.9300 ?
    C25 H25 . 0.9300 ?
    C26 H26A . 0.9600 ?
    C26 H26B . 0.9600 ?
    C26 H26C . 0.9600 ?
loop_
    _geom_angle_atom_site_label_1
    _geom_angle_atom_site_label_2
    _geom_angle_atom_site_label_3
    _geom_angle_site_symmetry_1
    _geom_angle_site_symmetry_3
    _geom_angle
    _geom_angle_publ_flag
    O1 C2 N1 . . 125.45(11) yes
    O1 C2 C3 . . 126.57(11) yes
    N1 C2 C3 . . 107.95(9) yes
    C4 C3 C13 . . 111.14(9) ?
    C4 C3 C20 . . 113.55(9) ?
    C13 C3 C20 . . 112.94(9) ?
    C4 C3 C2 . . 101.28(9) ?
    C13 C3 C2 . . 111.74(9) ?
    C20 C3 C2 . . 105.46(9) ?
    C5 C4 C9 . . 119.89(11) yes
    C5 C4 C3 . . 130.70(11) ?
    C9 C4 C3 . . 109.40(9) ?
    C4 C5 C6 . . 118.68(13) ?
    C4 C5 H5 . . 120.7 ?
    C6 C5 H5 . . 120.7 ?
    C7 C6 C5 . . 120.88(13) ?
    C7 C6 H6 . . 119.6 ?
    C5 C6 H6 . . 119.6 ?
    C6 C7 C8 . . 121.13(13) ?
    C6 C7 H7 . . 119.4 ?
    C8 C7 H7 . . 119.4 ?
    C9 C8 C7 . . 117.48(14) ?
    C9 C8 H8 . . 121.3 ?
    C7 C8 H8 . . 121.3 ?
    C8 C9 C4 . . 121.93(12) yes
    C8 C9 N1 . . 128.51(12) yes
    C4 C9 N1 . . 109.54(10) yes
    N1 C10 C11 . . 113.55(13) yes
    N1 C10 H10A . . 108.9 ?
    C11 C10 H10A . . 108.9 ?
    N1 C10 H10B . . 108.9 ?
    C11 C10 H10B . . 108.9 ?
    H10A C10 H10B . . 107.7 ?
    C12 C11 C10 . . 126.66(15) ?
    C12 C11 H11 . . 116.7 ?
    C10 C11 H11 . . 116.7 ?
    C11 C12 H12A . . 120.0 ?
    C11 C12 H12B . . 120.0 ?
    H12A C12 H12B . . 120.0 ?
    C18 C13 C14 . . 117.85(12) ?
    C18 C13 C3 . . 121.72(11) ?
    C14 C13 C3 . . 120.33(10) ?
    C15 C14 C13 . . 120.95(13) ?
    C15 C14 H14 . . 119.5 ?
    C13 C14 H14 . . 119.5 ?
    C16 C15 C14 . . 121.51(14) ?
    C16 C15 H15 . . 119.2 ?
    C14 C15 H15 . . 119.2 ?
    C15 C16 C17 . . 117.38(13) ?
    C15 C16 C19 . . 121.49(17) ?
    C17 C16 C19 . . 121.13(17) ?
    C16 C17 C18 . . 121.93(14) ?
    C16 C17 H17 . . 119.0 ?
    C18 C17 H17 . . 119.0 ?
    C17 C18 C13 . . 120.39(13) ?
    C17 C18 H18 . . 119.8 ?
    C13 C18 H18 . . 119.8 ?
    C16 C19 H19A . . 109.5 ?
    C16 C19 H19B . . 109.5 ?
    H19A C19 H19B . . 109.5 ?
    C16 C19 H19C . . 109.5 ?
    H19A C19 H19C . . 109.5 ?
    H19B C19 H19C . . 109.5 ?
    C21 C20 C25 . . 117.95(11) ?
    C21 C20 C3 . . 122.56(10) ?
    C25 C20 C3 . . 119.36(10) ?
    C20 C21 C22 . . 120.67(12) ?
    C20 C21 H21 . . 119.7 ?
    C22 C21 H21 . . 119.7 ?
    C23 C22 C21 . . 121.62(13) ?
    C23 C22 H22 . . 119.2 ?
    C21 C22 H22 . . 119.2 ?
    C22 C23 C24 . . 117.66(13) ?
    C22 C23 C26 . . 121.35(15) ?
    C24 C23 C26 . . 120.99(15) ?
    C25 C24 C23 . . 121.17(13) ?
    C25 C24 H24 . . 119.4 ?
    C23 C24 H24 . . 119.4 ?
    C24 C25 C20 . . 120.91(12) ?
    C24 C25 H25 . . 119.5 ?
    C20 C25 H25 . . 119.5 ?
    C23 C26 H26A . . 109.5 ?
    C23 C26 H26B . . 109.5 ?
    H26A C26 H26B . . 109.5 ?
    C23 C26 H26C . . 109.5 ?
    H26A C26 H26C . . 109.5 ?
    H26B C26 H26C . . 109.5 ?
    C2 N1 C9 . . 111.71(10) yes
    C2 N1 C10 . . 122.67(11) yes
    C9 N1 C10 . . 125.57(12) yes
loop_
    _geom_torsion_atom_site_label_1
    _geom_torsion_atom_site_label_2
    _geom_torsion_atom_site_label_3
    _geom_torsion_atom_site_label_4
    _geom_torsion_site_symmetry_1
    _geom_torsion_site_symmetry_2
    _geom_torsion_site_symmetry_3
    _geom_torsion_site_symmetry_4
    _geom_torsion
    _geom_torsion_publ_flag
    O1 C2 C3 C4 . . . . 178.68(12) ?
    N1 C2 C3 C4 . . . . -3.41(12) ?
    O1 C2 C3 C13 . . . . 60.29(16) ?
    N1 C2 C3 C13 . . . . -121.80(11) ?
    O1 C2 C3 C20 . . . . -62.78(15) ?
    N1 C2 C3 C20 . . . . 115.14(10) ?
    C13 C3 C4 C5 . . . . -57.30(16) ?
    C20 C3 C4 C5 . . . . 71.33(16) ?
    C2 C3 C4 C5 . . . . -176.12(13) ?
    C13 C3 C4 C9 . . . . 121.92(11) ?
    C20 C3 C4 C9 . . . . -109.45(11) ?
    C2 C3 C4 C9 . . . . 3.10(12) ?
    C9 C4 C5 C6 . . . . 1.0(2) ?
    C3 C4 C5 C6 . . . . -179.88(12) ?
    C4 C5 C6 C7 . . . . -0.2(2) ?
    C5 C6 C7 C8 . . . . -0.4(2) ?
    C6 C7 C8 C9 . . . . 0.2(2) ?
    C7 C8 C9 C4 . . . . 0.7(2) ?
    C7 C8 C9 N1 . . . . -177.86(14) ?
    C5 C4 C9 C8 . . . . -1.2(2) ?
    C3 C4 C9 C8 . . . . 179.45(12) ?
    C5 C4 C9 N1 . . . . 177.52(12) ?
    C3 C4 C9 N1 . . . . -1.79(14) ?
    N1 C10 C11 C12 . . . . -4.5(3) ?
    C4 C3 C13 C18 . . . . -91.47(13) ?
    C20 C3 C13 C18 . . . . 139.57(11) ?
    C2 C3 C13 C18 . . . . 20.86(15) ?
    C4 C3 C13 C14 . . . . 84.82(14) ?
    C20 C3 C13 C14 . . . . -44.14(14) ?
    C2 C3 C13 C14 . . . . -162.84(11) ?
    C18 C13 C14 C15 . . . . 0.1(2) ?
    C3 C13 C14 C15 . . . . -176.30(13) ?
    C13 C14 C15 C16 . . . . -0.2(2) ?
    C14 C15 C16 C17 . . . . 0.0(2) ?
    C14 C15 C16 C19 . . . . -179.48(16) ?
    C15 C16 C17 C18 . . . . 0.2(2) ?
    C19 C16 C17 C18 . . . . 179.68(15) ?
    C16 C17 C18 C13 . . . . -0.2(2) ?
    C14 C13 C18 C17 . . . . 0.1(2) ?
    C3 C13 C18 C17 . . . . 176.45(12) ?
    C4 C3 C20 C21 . . . . 11.87(15) ?
    C13 C3 C20 C21 . . . . 139.58(11) ?
    C2 C3 C20 C21 . . . . -98.13(12) ?
    C4 C3 C20 C25 . . . . -172.36(10) ?
    C13 C3 C20 C25 . . . . -44.66(14) ?
    C2 C3 C20 C25 . . . . 77.64(13) ?
    C25 C20 C21 C22 . . . . 0.88(18) ?
    C3 C20 C21 C22 . . . . 176.71(11) ?
    C20 C21 C22 C23 . . . . -0.5(2) ?
    C21 C22 C23 C24 . . . . -0.2(2) ?
    C21 C22 C23 C26 . . . . 179.75(16) ?
    C22 C23 C24 C25 . . . . 0.4(2) ?
    C26 C23 C24 C25 . . . . -179.55(16) ?
    C23 C24 C25 C20 . . . . 0.1(2) ?
    C21 C20 C25 C24 . . . . -0.69(19) ?
    C3 C20 C25 C24 . . . . -176.65(12) ?
    O1 C2 N1 C9 . . . . -179.43(12) ?
    C3 C2 N1 C9 . . . . 2.63(14) ?
    O1 C2 N1 C10 . . . . 3.1(2) ?
    C3 C2 N1 C10 . . . . -174.88(12) ?
    C8 C9 N1 C2 . . . . 178.07(13) ?
    C4 C9 N1 C2 . . . . -0.58(15) ?
    C8 C9 N1 C10 . . . . -4.5(2) ?
    C4 C9 N1 C10 . . . . 176.83(13) ?
    C11 C10 N1 C2 . . . . 88.62(17) ?
    C11 C10 N1 C9 . . . . -88.53(17) ?
loop_
    _geom_hbond_atom_site_label_D
    _geom_hbond_atom_site_label_H
    _geom_hbond_atom_site_label_A
    _geom_hbond_site_symmetry_A
    _geom_hbond_distance_DH
    _geom_hbond_distance_HA
    _geom_hbond_distance_DA
    _geom_hbond_angle_DHA
    _geom_hbond_publ_flag
    C5 H5 Cg 2_656 0.93 2.94 3.740(2) 145 yes
    C12 H12A N1 . 0.93 2.54 2.858(2) 100 yes
data_global
_journal_date_recd_electronic     2007-12-06
_journal_date_accepted     2008-04-13
_journal_name_full     'Acta Crystallographica, Section E'
_journal_year     2008
_journal_volume     64
_journal_issue      5
_journal_page_first     o879
_journal_page_last     o879
_journal_paper_category     QO
_journal_coeditor_code     GW2036
_publ_contact_author_name     'Dr. L. Sudha'
_publ_contact_author_address
;
Department of Physics
  SRM University
  Ramapuram Campus
  Chennai - 600 089
  India
;
_publ_contact_author_email     sudharose18@gmail.com
_publ_contact_author_fax     '91 44 24911709'
_publ_contact_author_phone     '91 44 24911709'
_publ_section_title
;
1-Allyl-3,3-di-<i>p</i>-tolylindolin-2-one
;
loop_
    _publ_author_name
    _publ_author_address
    'S. Nirmala'
;
 Department of Physics
  Easwari Engineering College
  Ramapuram
  Chennai 600 089, India
;
    'E. Theboral Sugi Kamala'
;
 Department of Physics
  Easwari Engineering College
  Ramapuram
  Chennai 600 089, India
;
    'L. Sudha'
; Department of Physics
  SRM University
  Ramapuram Campus
  Chennai 600 089
  India
;
    'A. R. Naresh Raj'
; Post Graduate Research
  Department of Chemistry
  The New College
  Chennai 600 014, India
;
    'C. A. M. A. Huq'
; Post Graduate Research
  Department of Chemistry
  The New College
  Chennai 600 014, India
;
