# Supplementary material for: 1-Allyl-3,3-di-p-tolyl­indolin-2-one
Source: Acta Crystallogr Sect E Struct Rep Online. 2008 Apr 23;64(Pt 5):o879. doi: 10.1107/S1600536808010088 (PMC2961180; doi:10.1107/S1600536808010088)
Supplement: Supplementary file 2 [file e-64-0o879-Isup2.hkl]

#
# h,k,l, Fc-squared, Fo-squared, sigma(Fo-squared) and status flag
#
data_I
_shelx_title ' NAI1 in P-1'
_shelx_refln_list_code          4
_shelx_F_calc_maximum       95.43
_exptl_crystal_F_000       376.00
_reflns_d_resolution_high  0.6897
 
loop_
 _symmetry_equiv_pos_as_xyz
 'x, y, z'
 '-x, -y, -z'
 
_cell_length_a     9.3311
_cell_length_b     9.5793
_cell_length_c    11.5736
_cell_angle_alpha  92.163
_cell_angle_beta  103.192
_cell_angle_gamma 101.520
 
_shelx_F_squared_multiplier     1.000
 
loop_
 _refln_index_h
 _refln_index_k
 _refln_index_l
 _refln_F_squared_calc
 _refln_F_squared_meas
 _refln_F_squared_sigma
 _refln_observed_status
   1   0   0      294.36      279.46      2.63 o
   2   0   0     3225.54     3035.65     21.44 o
   3   0   0      157.08      131.89      1.17 o
   4   0   0        4.77        4.99      0.15 o
   5   0   0      209.32      216.26      2.18 o
   6   0   0      204.33      207.34      2.34 o
   7   0   0      113.96      102.90      2.18 o
   8   0   0       16.25       15.90      0.48 o
   9   0   0        1.60        0.85      0.35 o
  10   0   0       12.86       11.45      0.62 o
  11   0   0        1.03        1.20      0.47 o
  12   0   0        2.48        3.13      0.57 o
 -13   1   0        7.37        8.92      0.73 o
 -12   1   0       18.71       20.41      0.86 o
 -11   1   0        0.13       -0.40      0.40 o
 -10   1   0        2.59        3.00      0.44 o
  -9   1   0        0.00       -0.30      0.30 o
  -8   1   0       13.33        9.17      0.37 o
  -7   1   0      307.32      309.00      3.59 o
  -6   1   0      278.38      266.10      2.93 o
  -5   1   0      154.54      149.09      1.44 o
  -4   1   0      420.76      508.46      4.30 o
  -3   1   0      215.80      193.93      1.60 o
  -2   1   0     3815.25     3605.51     24.44 o
  -1   1   0       78.35       75.11      0.61 o
   0   1   0     3213.10     1847.87    104.65 o
   1   1   0     5109.44     4595.72     53.15 o
   2   1   0      162.90      155.11      1.28 o
   3   1   0      624.76      602.27      4.82 o
   4   1   0        1.61        3.40      0.16 o
   5   1   0       59.05       65.43      0.80 o
   6   1   0        6.67        5.80      0.25 o
   7   1   0       54.50       54.13      0.89 o
   8   1   0       59.28       55.58      1.07 o
   9   1   0        0.70        0.82      0.40 o
  10   1   0        2.67        2.35      0.46 o
  11   1   0        1.25        0.81      0.49 o
  12   1   0        2.49        2.96      0.59 o
 -13   2   0        0.38       -0.08      0.53 o
 -12   2   0        6.60        8.54      0.65 o
 -11   2   0        9.10       11.65      0.65 o
 -10   2   0        6.27        6.11      0.57 o
  -9   2   0        3.39        4.10      0.38 o
  -8   2   0      186.20      176.73      2.12 o
  -7   2   0      124.29      106.64      1.36 o
  -6   2   0       80.30      104.65      1.21 o
  -5   2   0       60.85       80.34      0.86 o
  -4   2   0      158.70      160.70      1.37 o
  -3   2   0     1958.71     1986.50     14.43 o
  -2   2   0     3092.83     3039.27     21.24 o
  -1   2   0       56.44       55.98      0.58 o
   0   2   0       19.69       15.54      0.22 o
   1   2   0       41.51       45.29      0.47 o
   2   2   0      643.62      617.15      5.56 o
   3   2   0      207.41      215.36      2.03 o
   4   2   0       40.02       37.71      0.53 o
   5   2   0        7.63        7.31      0.45 o
   6   2   0      116.74      120.89      1.38 o
   7   2   0       73.58       73.14      1.08 o
   8   2   0        0.01        0.29      0.34 o
   9   2   0       29.63       28.57      0.90 o
  10   2   0       11.51       10.03      0.64 o
  11   2   0        8.99        9.73      1.09 o
  12   2   0        3.47        2.17      0.60 o
 -13   3   0        2.87        3.31      0.78 o
 -12   3   0        0.64        0.84      0.50 o
 -11   3   0        4.12        4.17      0.52 o
 -10   3   0        2.58        1.41      0.42 o
  -9   3   0        0.08       -0.30      0.30 o
  -8   3   0      193.71      184.29      2.04 o
  -7   3   0      140.36      139.48      1.49 o
  -6   3   0       67.57       74.53      0.81 o
  -5   3   0       19.82       27.49      0.40 o
  -4   3   0      122.57      136.83      1.27 o
  -3   3   0       85.92      100.98      0.87 o
  -2   3   0      202.73      203.95      1.71 o
  -1   3   0       37.46       44.22      0.54 o
   0   3   0      580.15      612.80      4.96 o
   1   3   0      250.38      250.59      2.49 o
   2   3   0       29.58       37.20      0.48 o
   3   3   0        2.79        2.03      0.16 o
   4   3   0       32.62       39.28      0.55 o
   5   3   0        6.32        3.18      0.24 o
   6   3   0        0.20        0.26      0.23 o
   7   3   0       31.48       31.36      0.78 o
   8   3   0        2.56        3.86      0.47 o
   9   3   0       34.85       37.43      1.08 o
  10   3   0        4.20        3.98      0.57 o
  11   3   0        5.59        5.20      0.64 o
 -13   4   0        5.20        5.96      1.06 o
 -12   4   0        0.15        0.01      0.46 o
 -11   4   0        0.16       -0.22      0.41 o
 -10   4   0        0.79        0.28      0.38 o
  -9   4   0        1.79        1.05      0.36 o
  -8   4   0        0.23       -0.11      0.22 o
  -7   4   0        1.23       -0.03      0.19 o
  -6   4   0       16.97       16.15      0.36 o
  -5   4   0      296.78      348.89      3.26 o
  -4   4   0      293.51      335.35      2.93 o
  -3   4   0      220.31      219.97      1.87 o
  -2   4   0      162.20      170.89      1.78 o
  -1   4   0      531.71      569.36      4.87 o
   0   4   0     1680.26     1845.29     15.46 o
   1   4   0      518.11      573.39      5.55 o
   2   4   0       54.10       63.82      0.80 o
   3   4   0       16.11       19.74      0.49 o
   4   4   0       28.06       25.93      0.46 o
   5   4   0        0.89        1.42      0.29 o
   6   4   0       14.08       15.12      0.48 o
   7   4   0      154.29      153.44      2.42 o
   8   4   0        0.90        1.19      0.45 o
   9   4   0        7.02        7.15      0.61 o
  10   4   0        0.01       -0.49      0.53 o
  11   4   0        1.95        1.75      0.61 o
 -13   5   0        6.44        7.69      1.26 o
 -12   5   0        1.28        1.49      0.50 o
 -11   5   0       11.59       12.36      0.66 o
 -10   5   0        0.12       -0.04      0.37 o
  -9   5   0        2.05        2.79      0.36 o
  -8   5   0        7.92        7.54      0.51 o
  -7   5   0       72.88       73.74      0.94 o
  -6   5   0       92.94       98.21      1.11 o
  -5   5   0        9.32        7.48      0.26 o
  -4   5   0      256.53      298.41      2.65 o
  -3   5   0      123.39      130.62      1.35 o
  -2   5   0        3.53        5.19      0.25 o
  -1   5   0       99.68      127.66      1.32 o
   0   5   0       26.94       35.22      0.51 o
   1   5   0       53.67       56.89      0.76 o
   2   5   0      101.96      117.27      1.47 o
   3   5   0        2.61        3.09      0.25 o
   4   5   0        1.38        1.20      0.22 o
   5   5   0       30.63       29.31      0.66 o
   6   5   0       13.97       14.25      0.65 o
   7   5   0       15.36       14.50      0.68 o
   8   5   0        0.49        0.35      0.45 o
   9   5   0        5.51        6.50      0.63 o
  10   5   0        0.36       -0.07      0.53 o
 -12   6   0        0.06        0.42      0.47 o
 -11   6   0        1.05        1.80      0.47 o
 -10   6   0        6.74        7.64      0.50 o
  -9   6   0       11.28       12.47      0.53 o
  -8   6   0        0.01        0.01      0.29 o
  -7   6   0       23.85       21.92      0.56 o
  -6   6   0        0.39        0.85      0.20 o
  -5   6   0       14.59       18.88      0.41 o
  -4   6   0      160.38      150.60      1.48 o
  -3   6   0       32.89       33.46      0.72 o
  -2   6   0       89.81       92.94      1.21 o
  -1   6   0      221.23      238.22      2.49 o
   0   6   0        5.53        3.80      0.33 o
   1   6   0       10.52        9.92      0.38 o
   2   6   0       14.51       13.78      0.37 o
   3   6   0        4.94        4.42      0.27 o
   4   6   0        0.49        0.70      0.33 o
   5   6   0        3.13        2.70      0.39 o
   6   6   0        0.66       -0.07      0.39 o
   7   6   0        1.33        1.10      0.46 o
   8   6   0        0.28        0.04      0.49 o
   9   6   0        0.08       -0.53      0.53 o
  10   6   0        2.16        2.77      0.67 o
 -12   7   0        1.72        2.78      0.66 o
 -11   7   0        0.74        0.16      0.40 o
 -10   7   0       11.24       12.41      0.58 o
  -9   7   0       15.10       14.26      0.58 o
  -8   7   0        4.35        4.01      0.41 o
  -7   7   0        0.00       -0.26      0.26 o
  -6   7   0        2.59        2.19      0.33 o
  -5   7   0       26.32       27.86      0.64 o
  -4   7   0       15.54       14.26      0.40 o
  -3   7   0       71.96       71.57      0.92 o
  -2   7   0       41.87       43.02      0.78 o
  -1   7   0       83.69       90.75      1.26 o
   0   7   0       91.36      100.12      1.27 o
   1   7   0       15.42       13.68      0.47 o
   2   7   0       38.04       35.80      0.74 o
   3   7   0       30.86       26.47      0.80 o
   4   7   0        0.01       -0.03      0.33 o
   5   7   0        0.17        0.13      0.41 o
   6   7   0        1.03        1.11      0.45 o
   7   7   0        0.04        0.08      0.46 o
   8   7   0        0.37        1.73      0.57 o
   9   7   0        0.00       -0.64      0.64 o
 -12   8   0        0.08       -0.74      0.74 o
 -11   8   0        0.82        1.48      0.55 o
 -10   8   0       10.96       10.91      0.69 o
  -9   8   0        2.69        1.83      0.47 o
  -8   8   0       23.82       22.41      0.82 o
  -7   8   0       24.98       22.93      0.81 o
  -6   8   0       35.21       35.32      0.85 o
  -5   8   0        0.16        0.47      0.31 o
  -4   8   0       80.04       78.56      1.31 o
  -3   8   0       52.97       51.33      1.38 o
  -2   8   0       16.25       13.10      0.71 o
  -1   8   0        0.75       -0.08      0.25 o
   0   8   0        6.32        6.87      0.55 o
   1   8   0       28.52       18.31      0.70 o
   2   8   0       10.66        8.22      0.55 o
   3   8   0       12.05        9.95      0.54 o
   4   8   0        2.12        1.24      0.42 o
   5   8   0        5.42        4.16      0.53 o
   6   8   0        0.74       -0.02      0.49 o
   7   8   0       11.03       13.60      0.82 o
   8   8   0        0.94       -0.06      0.69 o
 -11   9   0        0.78        0.81      0.53 o
 -10   9   0        0.74        0.18      0.50 o
  -9   9   0        3.47        4.00      0.55 o
  -8   9   0        4.96        6.81      0.58 o
  -7   9   0        2.76        3.92      0.78 o
  -6   9   0       95.03       89.93      1.72 o
  -5   9   0       19.97       20.17      0.70 o
  -4   9   0        8.71        8.03      0.50 o
  -3   9   0       10.92        9.15      0.58 o
  -2   9   0        2.11        1.21      0.45 o
  -1   9   0       58.08       47.56      1.06 o
   0   9   0       92.63       83.45      2.29 o
   1   9   0        1.30        0.59      0.47 o
   2   9   0        0.03        0.24      0.39 o
   3   9   0       10.07       12.13      0.60 o
   4   9   0        4.11        3.21      0.64 o
   5   9   0        6.89        7.80      0.69 o
   6   9   0        2.70        1.68      0.71 o
   7   9   0        0.18       -1.11      1.11 o
 -10  10   0        4.67        4.53      0.63 o
  -9  10   0        0.87        0.51      0.53 o
  -8  10   0       38.45       39.63      1.18 o
  -7  10   0        0.20       -0.19      0.80 o
  -6  10   0       23.49       23.27      0.90 o
  -5  10   0       13.22       11.12      0.59 o
  -4  10   0        0.02       -0.12      0.37 o
  -3  10   0        4.05        4.44      0.56 o
  -2  10   0       39.76       39.56      1.38 o
  -1  10   0       22.37       23.68      2.46 o
   0  10   0        3.57        1.81      0.83 o
   1  10   0        4.98        3.21      0.91 o
   2  10   0        0.77        0.16      0.85 o
   3  10   0       19.78       19.58      1.61 o
   4  10   0        0.05       -0.88      0.88 o
   5  10   0        0.20        0.64      0.98 o
   6  10   0        0.00        0.16      1.28 o
 -10  11   0       20.12       21.79      1.03 o
  -9  11   0        0.61        0.86      0.55 o
  -8  11   0        2.34        3.04      0.58 o
  -7  11   0        3.78        5.00      0.80 o
  -6  11   0        1.47        1.35      0.60 o
  -5  11   0        8.64        7.50      0.92 o
  -4  11   0        1.55        0.79      0.61 o
  -3  11   0        0.04        0.09      0.71 o
  -2  11   0        1.73        2.74      0.82 o
  -1  11   0       16.13       16.71      1.30 o
   0  11   0       26.25       24.58      1.47 o
   1  11   0        0.04       -0.47      1.00 o
   2  11   0        4.33        2.95      1.12 o
   3  11   0        3.43        3.96      1.65 o
   4  11   0        0.24        1.65      1.67 o
   5  11   0        3.59        5.76      2.07 o
  -8  12   0        1.87        3.48      1.70 o
  -7  12   0        0.66        0.11      0.84 o
  -6  12   0        3.00        3.45      0.92 o
  -5  12   0        1.26        0.63      0.77 o
  -4  12   0        9.25        8.86      1.19 o
  -3  12   0        0.80        0.19      0.85 o
  -2  12   0       35.15       35.85      1.86 o
  -1  12   0        0.14        0.22      1.42 o
   0  12   0        4.71        5.08      2.10 o
   1  12   0       10.83       12.88      1.34 o
   2  12   0        0.04       -1.06      1.81 o
   3  12   0        0.99       -0.17      1.79 o
  -7  13   0        0.00       -0.86      0.86 o
  -6  13   0        4.48        2.76      0.95 o
  -5  13   0        0.08       -0.20      0.78 o
  -4  13   0        4.37        3.97      1.16 o
  -3  13   0        0.28       -0.77      0.86 o
  -2  13   0        1.59        2.16      1.60 o
  -1  13   0       14.10       18.08      1.62 o
   0  13   0       19.20       26.01      1.79 o
   1  13   0        7.15       10.68      2.23 o
  -2 -13   1       15.37       18.12      2.63 o
  -1 -13   1       15.73       22.28      1.81 o
   0 -13   1        2.15        2.70      1.39 o
   1 -13   1       19.86       19.37      1.69 o
   2 -13   1        1.69        2.12      1.23 o
   3 -13   1        0.00        0.18      1.10 o
   4 -13   1        0.01       -0.39      0.81 o
   5 -13   1        5.72        4.00      0.99 o
   6 -13   1        1.96        1.79      1.12 o
  -4 -12   1        9.00       12.34      2.48 o
  -3 -12   1        7.43       11.20      2.31 o
  -2 -12   1        2.04        2.78      2.27 o
  -1 -12   1        0.23        0.40      1.08 o
   0 -12   1        0.13       -1.03      1.06 o
   1 -12   1       13.55       12.80      1.34 o
   2 -12   1       32.43       32.95      1.79 o
   3 -12   1        6.94        8.22      0.83 o
   4 -12   1        4.48        5.03      1.05 o
   5 -12   1        3.83        5.09      0.98 o
   6 -12   1        0.70        1.98      0.89 o
   7 -12   1        0.27        0.93      0.96 o
   8 -12   1        0.61        0.90      0.90 o
  -5 -11   1       14.06       19.83      2.52 o
  -4 -11   1        0.66        0.36      1.79 o
  -3 -11   1        5.66        6.89      1.18 o
  -2 -11   1        0.15       -0.02      0.96 o
  -1 -11   1        1.60        1.02      1.03 o
   0 -11   1        4.65        2.81      1.01 o
   1 -11   1        0.00       -0.81      0.91 o
   2 -11   1       10.94       12.89      1.24 o
   3 -11   1       33.39       34.77      1.44 o
   4 -11   1        6.65        6.00      0.89 o
   5 -11   1       13.52       13.86      0.76 o
   6 -11   1        2.08        2.29      0.57 o
   7 -11   1        0.00       -0.48      0.48 o
   8 -11   1       19.60       19.29      0.90 o
   9 -11   1       25.69       28.64      1.12 o
  -7 -10   1        0.04       -0.29      1.19 o
  -6 -10   1        2.65        1.78      1.11 o
  -5 -10   1       11.13        9.50      2.06 o
  -4 -10   1       10.12        8.44      1.11 o
  -3 -10   1        0.02       -0.79      0.92 o
  -2 -10   1        1.31        0.18      0.86 o
  -1 -10   1        2.35        2.32      0.88 o
   0 -10   1        0.31        0.42      0.78 o
   1 -10   1        0.85       -0.06      1.02 o
   2 -10   1        1.11        0.87      0.57 o
   3 -10   1        9.70       11.43      0.79 o
   4 -10   1        7.22        6.67      0.54 o
   5 -10   1        0.01       -0.39      0.39 o
   6 -10   1        3.89        4.76      0.56 o
   7 -10   1       38.84       39.01      1.16 o
   8 -10   1        4.54        3.80      0.57 o
   9 -10   1        2.04        1.77      0.54 o
  10 -10   1        0.30       -0.74      0.79 o
  -8  -9   1        0.12        0.15      1.26 o
  -7  -9   1        0.33       -1.06      1.06 o
  -6  -9   1        2.59        1.25      1.03 o
  -5  -9   1       17.57       18.09      1.29 o
  -4  -9   1        2.21        2.21      0.70 o
  -3  -9   1        6.11        5.33      0.95 o
  -2  -9   1        4.22        2.47      0.89 o
  -1  -9   1        6.77        2.31      0.85 o
   0  -9   1       42.48       35.52      1.48 o
   1  -9   1        1.87        1.20      0.41 o
   2  -9   1       53.35       52.43      1.13 o
   3  -9   1        4.00        3.61      0.49 o
   4  -9   1       13.02       11.02      0.54 o
   5  -9   1      131.01      133.02      1.99 o
   6  -9   1      155.24      153.10      2.52 o
   7  -9   1        4.16        3.82      0.51 o
   8  -9   1       10.74       12.48      0.69 o
   9  -9   1        2.38        2.17      0.50 o
  10  -9   1        1.00        0.83      0.75 o
  11  -9   1        3.70        3.23      0.62 o
  -9  -8   1        0.25       -0.56      1.21 o
  -8  -8   1        7.89        8.20      0.97 o
  -7  -8   1        1.52        1.19      0.56 o
  -6  -8   1        8.02        8.74      0.67 o
  -5  -8   1        0.65        0.67      0.63 o
  -4  -8   1        1.88        0.73      0.44 o
  -3  -8   1       13.14       10.55      0.61 o
  -2  -8   1        0.57        0.19      0.60 o
  -1  -8   1        3.18        2.60      0.34 o
   0  -8   1      109.21      101.33      1.43 o
   1  -8   1        0.05        0.24      0.24 o
   2  -8   1       28.34       26.27      0.80 o
   3  -8   1       74.51       70.69      1.22 o
   4  -8   1       51.46       49.16      0.98 o
   5  -8   1       44.10       43.05      0.91 o
   6  -8   1       21.15       21.59      0.77 o
   7  -8   1       24.25       22.98      0.82 o
   8  -8   1        0.05       -0.38      0.38 o
   9  -8   1        0.03       -0.33      0.33 o
  10  -8   1       10.14       11.56      0.69 o
  11  -8   1        3.67        3.56      0.67 o
  -9  -7   1        3.85        3.76      0.69 o
  -8  -7   1       17.65       19.59      0.92 o
  -7  -7   1        0.60        0.39      0.48 o
  -6  -7   1        3.02        3.30      0.55 o
  -5  -7   1        1.21        0.87      0.50 o
  -4  -7   1       20.86       14.69      0.80 o
  -3  -7   1       40.30       36.44      0.94 o
  -2  -7   1       37.09       36.95      0.82 o
  -1  -7   1       44.51       52.52      0.89 o
   0  -7   1        5.40        3.75      0.35 o
   1  -7   1      114.60      120.24      1.83 o
   2  -7   1       10.08        7.13      0.30 o
   3  -7   1        5.81        8.09      0.42 o
   4  -7   1      165.70      161.23      2.14 o
   5  -7   1        1.27        1.31      0.28 o
   6  -7   1       13.96       14.84      0.72 o
   7  -7   1        0.12        0.10      0.28 o
   8  -7   1        9.83        9.20      0.47 o
   9  -7   1       15.20       15.45      0.60 o
  10  -7   1        2.88        3.53      0.43 o
  11  -7   1       15.60       15.24      0.67 o
  12  -7   1        0.13        0.14      0.49 o
 -10  -6   1        0.35       -0.21      0.58 o
  -9  -6   1        2.92        2.76      0.62 o
  -8  -6   1       36.72       39.41      1.19 o
  -7  -6   1        5.97        6.55      0.60 o
  -6  -6   1        0.00        0.05      0.39 o
  -5  -6   1        4.47        4.22      0.45 o
  -4  -6   1        1.07       -0.17      0.39 o
  -3  -6   1        5.96        7.19      0.36 o
  -2  -6   1      156.67      174.64      2.07 o
  -1  -6   1      106.64      112.07      1.44 o
   0  -6   1      223.41      203.05      2.16 o
   1  -6   1       49.61       41.38      0.95 o
   2  -6   1        2.70        2.99      0.28 o
   3  -6   1        0.02        0.30      0.16 o
   4  -6   1       18.45       19.40      0.45 o
   5  -6   1       68.92       74.69      0.91 o
   6  -6   1        0.27        0.12      0.19 o
   7  -6   1        0.78        0.36      0.25 o
   8  -6   1        5.12        4.32      0.52 o
   9  -6   1        1.48        2.16      0.36 o
  10  -6   1        1.54        1.77      0.40 o
  11  -6   1        2.74        3.66      0.51 o
  12  -6   1        0.00        0.06      0.48 o
 -11  -5   1        0.10       -0.54      0.54 o
 -10  -5   1        0.46       -0.12      0.62 o
  -9  -5   1        0.38        0.02      0.50 o
  -8  -5   1        7.63        8.81      0.63 o
  -7  -5   1        4.78        5.78      0.52 o
  -6  -5   1        3.04        3.54      0.38 o
  -5  -5   1        0.73        0.13      0.33 o
  -4  -5   1       34.40       33.93      0.68 o
  -3  -5   1       51.45       59.90      0.78 o
  -2  -5   1        3.33        4.45      0.24 o
  -1  -5   1      119.14      120.43      1.36 o
   0  -5   1      223.57      241.86      2.31 o
   1  -5   1       37.15       30.94      0.50 o
   2  -5   1      173.46      191.90      2.01 o
   3  -5   1       97.12       88.93      1.03 o
   4  -5   1       18.54       21.22      0.40 o
   5  -5   1       53.00       57.52      0.74 o
   6  -5   1      100.55       98.17      1.18 o
   7  -5   1       29.98       29.23      0.58 o
   8  -5   1        2.13        2.72      0.29 o
   9  -5   1       26.76       24.55      0.70 o
  10  -5   1        1.18        0.64      0.35 o
  11  -5   1        0.39        0.33      0.42 o
  12  -5   1        8.54       10.24      0.70 o
 -11  -4   1        0.80        1.51      0.59 o
 -10  -4   1       10.69       10.85      0.73 o
  -9  -4   1        1.85        1.71      0.49 o
  -8  -4   1       17.84       20.59      0.80 o
  -7  -4   1       30.45       30.32      0.91 o
  -6  -4   1       16.82       16.79      0.53 o
  -5  -4   1      131.56      127.83      2.38 o
  -4  -4   1      264.12      290.47      4.43 o
  -3  -4   1      396.13      419.49      4.19 o
  -2  -4   1     2277.06     2440.65     23.07 o
  -1  -4   1       46.63       65.73      0.71 o
   0  -4   1       62.51       60.30      0.62 o
   1  -4   1      151.97      167.07      1.74 o
   2  -4   1       73.98       80.65      0.81 o
   3  -4   1        5.76       13.29      0.26 o
   4  -4   1       37.20       33.80      0.47 o
   5  -4   1       64.31       70.77      0.81 o
   6  -4   1        2.51        2.59      0.22 o
   7  -4   1      124.34      128.96      1.39 o
   8  -4   1        4.20        3.82      0.28 o
   9  -4   1       35.00       33.16      0.72 o
  10  -4   1        0.90        0.64      0.38 o
  11  -4   1        9.52       10.93      0.63 o
  12  -4   1       22.87       24.48      0.92 o
 -12  -3   1        0.95        1.75      0.63 o
 -11  -3   1        2.35        1.96      0.57 o
 -10  -3   1       50.66       51.26      1.32 o
  -9  -3   1       16.16       15.14      0.73 o
  -8  -3   1        4.76        5.64      0.53 o
  -7  -3   1      180.49      179.41      2.40 o
  -6  -3   1       17.06       13.78      0.44 o
  -5  -3   1      145.64      149.44      2.04 o
  -4  -3   1      265.59      294.20      2.79 o
  -3  -3   1       53.81       43.51      0.59 o
  -2  -3   1       78.56       86.81      1.06 o
  -1  -3   1      228.08      227.18      1.92 o
   0  -3   1       65.65       73.03      0.72 o
   1  -3   1     2773.48     2714.38     22.80 o
   2  -3   1      121.77      115.32      1.01 o
   3  -3   1      296.92      276.83      2.27 o
   4  -3   1       89.64       78.27      0.84 o
   5  -3   1      122.83      132.19      1.25 o
   6  -3   1       38.29       41.15      0.54 o
   7  -3   1        8.43        6.51      0.41 o
   8  -3   1       69.68       64.88      1.11 o
   9  -3   1        5.44        5.20      0.40 o
  10  -3   1        6.06        5.46      0.48 o
  11  -3   1        1.42        1.41      0.45 o
  12  -3   1       16.01       15.38      0.75 o
 -12  -2   1        0.03        0.13      0.63 o
 -11  -2   1       21.35       22.16      0.91 o
 -10  -2   1        0.70        0.55      0.47 o
  -9  -2   1        5.93        5.97      0.64 o
  -8  -2   1        7.92        8.44      0.54 o
  -7  -2   1       92.03       86.48      1.12 o
  -6  -2   1      116.91      105.43      1.26 o
  -5  -2   1      555.63      514.96      5.45 o
  -4  -2   1        4.11        3.38      0.16 o
  -3  -2   1        2.27        3.68      0.16 o
  -2  -2   1      233.48      240.42      2.93 o
  -1  -2   1      402.34      431.36      3.51 o
   0  -2   1     7578.84     6974.92     58.33 o
   1  -2   1      141.48      134.32      1.07 o
   2  -2   1      163.36      164.60      1.36 o
   3  -2   1      113.19      111.35      1.07 o
   4  -2   1        0.62        0.03      0.08 o
   5  -2   1       59.64       42.31      0.45 o
   6  -2   1       48.81       47.63      0.61 o
   7  -2   1       12.55       12.41      0.37 o
   8  -2   1       64.39       60.15      0.92 o
   9  -2   1       46.75       48.38      0.85 o
  10  -2   1       16.37       15.40      0.64 o
  11  -2   1        3.67        2.63      0.50 o
  12  -2   1        0.01       -0.45      0.45 o
 -12  -1   1       23.92       26.43      1.03 o
 -11  -1   1        7.15        8.79      0.66 o
 -10  -1   1       12.18       12.76      0.65 o
  -9  -1   1        9.92        9.30      0.55 o
  -8  -1   1        9.71        9.46      0.58 o
  -7  -1   1       14.30       15.47      0.44 o
  -6  -1   1       99.97       81.87      1.01 o
  -5  -1   1        1.52        0.33      0.27 o
  -4  -1   1      205.70      250.31      2.34 o
  -3  -1   1       46.03       50.24      0.56 o
  -2  -1   1      913.13      919.77      7.92 o
  -1  -1   1       59.07       51.15      0.65 o
   0  -1   1      234.15      263.11      2.43 o
   1  -1   1     2872.04     2765.09     24.83 o
   2  -1   1        8.53       20.02      0.30 o
   3  -1   1        3.90       15.81      0.21 o
   4  -1   1      586.48      641.81      5.40 o
   5  -1   1      101.84      108.59      1.16 o
   6  -1   1       11.57       14.32      0.35 o
   7  -1   1       60.23       70.30      1.01 o
   8  -1   1       70.77       67.50      1.00 o
   9  -1   1       19.53       20.47      0.68 o
  10  -1   1       10.70       10.41      0.56 o
  11  -1   1        0.37        0.53      0.57 o
  12  -1   1        6.62        8.54      0.81 o
 -13   0   1        0.01       -0.07      0.55 o
 -12   0   1       11.61       13.42      0.78 o
 -11   0   1        9.37        9.67      0.64 o
 -10   0   1        4.24        3.87      0.48 o
  -9   0   1       53.25       51.18      2.12 o
  -8   0   1      260.90      249.70      2.89 o
  -7   0   1       27.36       26.43      0.53 o
  -6   0   1       23.88       22.98      0.49 o
  -5   0   1      258.69      253.64      2.55 o
  -4   0   1       18.24        8.42      0.21 o
  -3   0   1     2978.94     2896.90     25.93 o
  -2   0   1     2658.76     2578.57     19.72 o
  -1   0   1     2823.00     2446.00     68.62 o
   1   0   1     3487.36     3224.05     47.31 o
   2   0   1      766.79      774.87      8.70 o
   3   0   1       22.89       19.57      0.25 o
   4   0   1      114.87      140.98      1.33 o
   5   0   1      289.26      375.55      3.95 o
   6   0   1       25.06       21.06      0.41 o
   7   0   1      196.52      177.59      2.07 o
   8   0   1       36.55       33.19      0.67 o
   9   0   1       28.18       23.31      0.67 o
  10   0   1        0.42        0.15      0.41 o
  11   0   1        0.03        0.07      0.44 o
  12   0   1        1.87        1.94      0.83 o
 -13   1   1        0.47        1.10      0.57 o
 -12   1   1        1.09        1.12      0.53 o
 -11   1   1        1.57        1.34      0.46 o
 -10   1   1        3.04        1.59      0.42 o
  -9   1   1       21.77       20.94      0.92 o
  -8   1   1      225.67      220.36      3.21 o
  -7   1   1       25.69       20.34      0.47 o
  -6   1   1      252.70      273.27      2.77 o
  -5   1   1      113.46      131.92      1.41 o
  -4   1   1      320.06      323.64      2.66 o
  -3   1   1     5644.29     5327.63     40.51 o
  -2   1   1      367.66      357.65      2.38 o
  -1   1   1      948.72      944.31      8.46 o
   0   1   1        4.16       -0.15      0.15 o
   1   1   1      353.95      372.51      2.75 o
   2   1   1      346.71      367.40      3.10 o
   3   1   1      195.63      197.51      1.96 o
   4   1   1        0.06        0.24      0.09 o
   5   1   1        0.51        0.35      0.12 o
   6   1   1       12.83        9.73      0.32 o
   7   1   1      348.54      326.78      3.61 o
   8   1   1      371.67      366.85      4.07 o
   9   1   1        2.49        2.05      0.41 o
  10   1   1        1.99        1.01      0.42 o
  11   1   1        2.12        1.97      0.50 o
  12   1   1        2.32        2.67      0.56 o
 -13   2   1        0.00       -0.52      0.52 o
 -12   2   1        1.36        0.73      0.50 o
 -11   2   1        8.51        7.73      0.64 o
 -10   2   1       35.83       36.92      1.25 o
  -9   2   1       11.69       12.66      0.64 o
  -8   2   1       20.33       14.63      0.79 o
  -7   2   1       33.46       45.81      0.70 o
  -6   2   1       85.82       68.47      0.87 o
  -5   2   1     1968.71     2186.84     18.23 o
  -4   2   1      189.88      213.34      1.73 o
  -3   2   1       85.62       75.36      0.67 o
  -2   2   1       50.15       47.72      0.44 o
  -1   2   1       90.70       86.62      0.77 o
   0   2   1     2850.09     2765.48     23.35 o
   1   2   1      108.91      112.42      0.92 o
   2   2   1      153.50      164.77      1.38 o
   3   2   1        4.97        3.95      0.16 o
   4   2   1      118.57      132.58      1.41 o
   5   2   1       57.39       51.80      1.02 o
   6   2   1        9.26       10.12      0.35 o
   7   2   1       16.46       17.30      0.49 o
   8   2   1      330.48      325.03      4.00 o
   9   2   1        0.80        0.87      0.41 o
  10   2   1        0.35       -0.42      0.42 o
  11   2   1       21.43       20.50      0.85 o
  12   2   1        1.29        2.12      0.59 o
 -13   3   1        0.39        0.31      0.54 o
 -12   3   1        6.24        5.25      0.59 o
 -11   3   1        7.94        7.57      0.58 o
 -10   3   1        8.06        9.91      0.57 o
  -9   3   1        0.30       -0.02      0.34 o
  -8   3   1        2.02        1.81      0.26 o
  -7   3   1       11.33       14.38      0.36 o
  -6   3   1       35.76       37.32      0.56 o
  -5   3   1        0.05        0.76      0.19 o
  -4   3   1       14.34       17.21      0.39 o
  -3   3   1       80.91       92.55      0.85 o
  -2   3   1       71.71       64.56      0.65 o
  -1   3   1       10.88       14.50      0.27 o
   0   3   1     5411.73     5249.43     49.81 o
   1   3   1     1343.23     1352.87     11.36 o
   2   3   1       34.78       41.79      0.49 o
   3   3   1      672.48      745.20      6.68 o
   4   3   1        0.04        0.95      0.19 o
   5   3   1       38.94       42.93      0.65 o
   6   3   1       20.45       18.32      0.49 o
   7   3   1       32.93       33.82      0.79 o
   8   3   1       12.37       12.10      0.61 o
   9   3   1       10.00       10.02      0.62 o
  10   3   1        0.10       -0.24      0.45 o
  11   3   1        6.15        6.51      0.66 o
 -13   4   1        2.77        1.74      0.56 o
 -12   4   1        0.90        0.98      0.51 o
 -11   4   1        0.18        0.14      0.41 o
 -10   4   1        2.31        2.71      0.45 o
  -9   4   1        1.91        1.63      0.47 o
  -8   4   1       85.75       83.52      1.22 o
  -7   4   1       21.15       18.83      0.44 o
  -6   4   1      150.66      146.60      1.43 o
  -5   4   1       38.77       35.67      0.49 o
  -4   4   1      224.55      227.41      1.87 o
  -3   4   1      110.78      104.87      1.02 o
  -2   4   1        9.79       10.31      0.33 o
  -1   4   1      573.98      601.42      4.91 o
   0   4   1      703.72      759.27      7.29 o
   1   4   1     1030.22     1101.43     10.59 o
   2   4   1        2.64        4.21      0.19 o
   3   4   1        9.50        8.60      0.26 o
   4   4   1       20.76       21.78      0.47 o
   5   4   1      207.85      210.44      2.32 o
   6   4   1       98.46       97.53      1.54 o
   7   4   1        0.78        0.37      0.39 o
   8   4   1       12.81       12.59      0.65 o
   9   4   1       19.30       20.15      0.83 o
  10   4   1        1.47        1.40      0.53 o
  11   4   1        0.37       -0.08      0.54 o
 -13   5   1        2.22        1.68      0.55 o
 -12   5   1        7.99        9.18      0.97 o
 -11   5   1        0.23       -0.31      0.40 o
 -10   5   1        4.16        3.13      0.72 o
  -9   5   1        2.13        2.41      0.35 o
  -8   5   1      110.20       97.26      1.49 o
  -7   5   1        3.00        2.16      0.22 o
  -6   5   1        5.71        6.11      0.27 o
  -5   5   1       91.94       99.94      1.22 o
  -4   5   1       15.58       16.14      0.32 o
  -3   5   1       65.97       71.83      0.79 o
  -2   5   1       39.46       45.59      0.60 o
  -1   5   1       52.74       49.97      0.64 o
   0   5   1      197.63      194.54      1.92 o
   1   5   1        8.73        9.06      0.28 o
   2   5   1        6.48        6.18      0.25 o
   3   5   1        8.55       11.18      0.36 o
   4   5   1      288.81      291.09      3.02 o
   5   5   1        0.15        0.47      0.29 o
   6   5   1       50.58       49.38      1.13 o
   7   5   1       23.93       23.23      0.90 o
   8   5   1        3.83        5.28      0.56 o
   9   5   1       10.23       12.25      0.74 o
  10   5   1        1.78        1.06      0.65 o
 -12   6   1       11.67       11.65      0.71 o
 -11   6   1        0.17        0.63      0.45 o
 -10   6   1       33.97       34.98      0.90 o
  -9   6   1        0.32        0.31      0.32 o
  -8   6   1       91.50       90.03      1.44 o
  -7   6   1        0.22       -0.13      0.23 o
  -6   6   1        6.04        6.46      0.30 o
  -5   6   1       17.55       17.99      0.49 o
  -4   6   1        1.34        0.69      0.20 o
  -3   6   1      707.64      723.23      8.19 o
  -2   6   1        7.95       11.74      0.36 o
  -1   6   1       72.12       77.58      1.08 o
   0   6   1       41.13       34.30      0.55 o
   1   6   1       26.42       23.93      0.57 o
   2   6   1       78.23       65.99      1.04 o
   3   6   1      178.60      158.55      2.11 o
   4   6   1      101.37       92.51      1.43 o
   5   6   1        0.05        0.07      0.36 o
   6   6   1        1.93        1.40      0.45 o
   7   6   1        4.02        3.94      0.52 o
   8   6   1        0.62        0.88      0.50 o
   9   6   1        2.44        3.98      0.82 o
  10   6   1        0.80        1.39      0.64 o
 -12   7   1       13.39       12.55      1.24 o
 -11   7   1        0.08       -0.18      0.47 o
 -10   7   1        3.40        3.75      0.56 o
  -9   7   1        1.01        1.35      0.60 o
  -8   7   1        0.16        0.33      0.30 o
  -7   7   1        0.40       -0.02      0.25 o
  -6   7   1        3.92        4.34      0.30 o
  -5   7   1        0.60        0.05      0.24 o
  -4   7   1        3.01        2.29      0.25 o
  -3   7   1      245.63      255.18      2.91 o
  -2   7   1        7.19        5.55      0.33 o
  -1   7   1        2.00        1.65      0.28 o
   0   7   1       28.56       33.79      0.65 o
   1   7   1       21.36       21.68      0.49 o
   2   7   1        0.77       -0.31      0.31 o
   3   7   1        0.32        0.39      0.33 o
   4   7   1       34.56       29.41      0.78 o
   5   7   1       13.72       11.53      0.80 o
   6   7   1        0.01       -0.29      0.43 o
   7   7   1        6.32        5.49      0.78 o
   8   7   1        1.01        0.28      0.54 o
   9   7   1        0.62       -0.27      0.58 o
 -12   8   1        0.94        0.41      0.64 o
 -11   8   1        3.50        3.16      0.59 o
 -10   8   1        0.01        0.08      0.49 o
  -9   8   1        0.01        0.55      0.77 o
  -8   8   1        8.00        7.71      0.57 o
  -7   8   1        8.56        8.46      0.60 o
  -6   8   1       38.55       37.21      0.89 o
  -5   8   1       14.50       12.86      0.53 o
  -4   8   1        6.73        7.24      0.57 o
  -3   8   1       10.15       10.51      0.48 o
  -2   8   1        1.27        0.48      0.28 o
  -1   8   1        5.48        7.57      0.39 o
   0   8   1        0.03        0.10      0.23 o
   1   8   1        1.44        1.47      0.40 o
   2   8   1        1.32        1.54      0.37 o
   3   8   1        4.23        5.28      0.46 o
   4   8   1        0.85        0.61      0.42 o
   5   8   1        7.32        5.60      0.64 o
   6   8   1        3.75        4.05      0.58 o
   7   8   1        8.40        9.62      0.75 o
   8   8   1        5.21        5.32      0.75 o
 -11   9   1        2.35        2.60      0.69 o
 -10   9   1        8.61        9.44      0.71 o
  -9   9   1        8.94        9.06      0.72 o
  -8   9   1        0.12        0.23      0.46 o
  -7   9   1       68.53       68.55      1.53 o
  -6   9   1        2.48        2.92      0.43 o
  -5   9   1        5.32        4.46      0.44 o
  -4   9   1       21.36       18.83      0.66 o
  -3   9   1        0.89        0.11      0.41 o
  -2   9   1       85.22       82.75      2.49 o
  -1   9   1      193.30      191.98      3.36 o
   0   9   1       82.53       80.77      2.00 o
   1   9   1        0.13       -0.34      0.37 o
   2   9   1        6.01        5.96      0.51 o
   3   9   1        4.99        5.19      0.57 o
   4   9   1       18.52       21.96      0.87 o
   5   9   1        8.06        8.01      0.67 o
   6   9   1        3.07        2.43      0.63 o
   7   9   1        9.63       11.28      0.83 o
 -11  10   1        0.03       -0.06      0.66 o
 -10  10   1        1.06        0.50      0.60 o
  -9  10   1       19.73       20.74      0.92 o
  -8  10   1       11.70       11.76      0.74 o
  -7  10   1       64.46       68.67      1.54 o
  -6  10   1        3.47        4.06      0.69 o
  -5  10   1        4.91        4.29      0.56 o
  -4  10   1       20.26       17.90      0.79 o
  -3  10   1       27.00       27.68      1.78 o
  -2  10   1       65.99       65.84      2.25 o
  -1  10   1        0.42        1.04      0.68 o
   0  10   1       38.87       36.29      1.59 o
   1  10   1        8.99        7.93      1.07 o
   2  10   1       31.37       32.98      1.66 o
   3  10   1        0.80        2.10      1.40 o
   4  10   1        0.15        1.90      1.57 o
   5  10   1        6.38       11.54      2.16 o
   6  10   1        0.41       -0.22      1.09 o
 -10  11   1        0.16        0.15      1.75 o
  -9  11   1        2.26        1.98      0.94 o
  -8  11   1        0.22        0.26      0.76 o
  -7  11   1        6.00        4.93      0.91 o
  -6  11   1       22.67       25.19      1.43 o
  -5  11   1       18.54       20.19      1.06 o
  -4  11   1        0.23        0.42      0.93 o
  -3  11   1        1.57        1.95      0.78 o
  -2  11   1        1.62        1.85      0.80 o
  -1  11   1       19.58       18.50      1.33 o
   0  11   1        0.28        0.43      0.90 o
   1  11   1        3.46        1.99      0.95 o
   2  11   1        0.19        0.96      1.64 o
   3  11   1        1.50       -0.94      1.68 o
   4  11   1        0.07        1.13      1.65 o
   5  11   1        6.86        9.30      2.13 o
  -8  12   1        0.01        0.38      0.85 o
  -7  12   1        2.66        3.23      0.99 o
  -6  12   1       11.56       11.79      1.21 o
  -5  12   1        0.13       -0.04      0.77 o
  -4  12   1        0.19       -0.68      0.68 o
  -3  12   1        2.08        1.77      0.90 o
  -2  12   1        0.00       -0.40      1.10 o
  -1  12   1        7.03        8.25      2.03 o
   0  12   1        0.01       -0.01      1.47 o
   1  12   1        0.12        0.50      1.10 o
   2  12   1        1.28       -1.60      1.60 o
   3  12   1        0.17        0.48      1.97 o
  -7  13   1        1.79        1.19      1.08 o
  -6  13   1        3.24        3.41      1.03 o
  -5  13   1       15.73       16.85      1.42 o
  -4  13   1        1.50        2.93      1.20 o
  -3  13   1        3.59        3.76      0.82 o
  -2  13   1        1.97        1.60      1.24 o
  -1  13   1        5.59        5.65      3.21 o
   0  13   1        0.33        0.60      1.29 o
   1  13   1        5.15        4.67      2.30 o
  -2 -13   2        7.05        8.64      2.05 o
  -1 -13   2        0.08       -0.08      1.34 o
   0 -13   2       23.59       27.02      1.91 o
   1 -13   2        0.15        2.01      1.26 o
   2 -13   2        7.77        8.52      1.90 o
   3 -13   2       30.13       32.43      1.83 o
   4 -13   2        1.29        1.76      1.01 o
   5 -13   2        0.52        0.32      0.81 o
   6 -13   2        0.95        0.66      0.78 o
  -4 -12   2       27.77       33.19      2.84 o
  -3 -12   2        0.00        1.40      1.25 o
  -2 -12   2       21.29       29.85      1.77 o
  -1 -12   2        4.78        6.37      1.30 o
   0 -12   2        2.44        1.76      1.11 o
   1 -12   2        5.89        6.22      1.34 o
   2 -12   2        3.18        2.05      1.13 o
   3 -12   2        5.40        5.44      0.99 o
   4 -12   2        0.08       -0.65      0.65 o
   5 -12   2        0.34       -0.04      0.71 o
   6 -12   2        1.10        0.45      0.82 o
   7 -12   2        0.52        0.99      1.05 o
   8 -12   2        6.22        5.15      1.68 o
  -5 -11   2       15.13       20.15      1.58 o
  -4 -11   2       14.49       13.96      2.24 o
  -3 -11   2        0.08       -0.88      1.67 o
  -2 -11   2        1.36        0.59      1.02 o
  -1 -11   2        2.53        2.52      1.09 o
   0 -11   2        4.96        3.86      1.01 o
   1 -11   2        4.21        5.37      1.79 o
   2 -11   2        3.87        3.91      1.03 o
   3 -11   2        0.98        0.98      0.58 o
   4 -11   2        5.83        5.69      0.62 o
   5 -11   2        0.84        0.44      0.47 o
   6 -11   2       12.33       13.07      0.76 o
   7 -11   2       10.44       10.82      0.74 o
   8 -11   2        1.25        1.29      0.55 o
   9 -11   2       15.65       16.41      0.89 o
  -7 -10   2        0.36       -0.18      1.26 o
  -6 -10   2        2.68        2.53      1.25 o
  -5 -10   2        1.35        1.46      1.04 o
  -4 -10   2        2.06        2.04      1.04 o
  -3 -10   2        8.74        8.92      2.20 o
  -2 -10   2        4.62        5.36      1.01 o
  -1 -10   2        0.19        0.45      0.84 o
   0 -10   2        0.02       -0.20      0.78 o
   1 -10   2        5.31        5.62      0.91 o
   2 -10   2        2.37        1.93      0.45 o
   3 -10   2       10.56       10.85      0.54 o
   4 -10   2        4.90        4.58      0.52 o
   5 -10   2        1.01       -0.09      0.41 o
   6 -10   2        5.98        5.14      0.56 o
   7 -10   2        2.52        2.87      0.51 o
   8 -10   2        3.32        3.12      0.54 o
   9 -10   2        0.40        0.70      0.50 o
  10 -10   2        2.28        2.97      0.62 o
  -8  -9   2        3.94        4.65      1.40 o
  -7  -9   2        1.90        1.37      1.50 o
  -6  -9   2        2.93        3.81      1.11 o
  -5  -9   2        0.12       -0.18      0.90 o
  -4  -9   2       18.40       19.07      1.26 o
  -3  -9   2        4.65        5.69      0.90 o
  -2  -9   2       47.70       41.54      1.69 o
  -1  -9   2        3.20        1.52      1.84 o
   0  -9   2        6.66        4.50      0.70 o
   1  -9   2        7.70        7.00      0.54 o
   2  -9   2       12.63       12.97      0.57 o
   3  -9   2      122.08      125.00      1.89 o
   4  -9   2       35.00       34.46      0.87 o
   5  -9   2       22.19       20.15      0.78 o
   6  -9   2        5.41        6.08      0.54 o
   7  -9   2       33.61       34.71      1.04 o
   8  -9   2       18.73       19.62      0.80 o
   9  -9   2        0.50       -0.19      0.43 o
  10  -9   2        0.26        0.55      0.50 o
  11  -9   2        2.94        2.55      0.61 o
  -9  -8   2        0.01       -1.18      1.18 o
  -8  -8   2        8.45        9.28      1.37 o
  -7  -8   2        7.90        8.02      1.23 o
  -6  -8   2        9.66       12.23      0.96 o
  -5  -8   2        0.71        0.12      0.46 o
  -4  -8   2       51.58       47.86      1.19 o
  -3  -8   2       15.72       18.92      0.76 o
  -2  -8   2       68.69       58.53      1.26 o
  -1  -8   2        0.00        0.44      0.28 o
   0  -8   2        8.85        8.30      0.40 o
   1  -8   2        0.09        0.06      0.32 o
   2  -8   2       17.39       17.19      0.61 o
   3  -8   2        4.51        4.15      0.38 o
   4  -8   2       22.06       21.05      0.66 o
   5  -8   2      168.87      164.54      2.57 o
   6  -8   2        0.13       -0.02      0.37 o
   7  -8   2       15.74       17.42      1.14 o
   8  -8   2        2.40        1.81      0.44 o
   9  -8   2        0.08       -0.23      0.41 o
  10  -8   2        0.60        0.70      0.40 o
  11  -8   2        0.06       -0.44      0.48 o
  -9  -7   2        7.74        9.65      0.99 o
  -8  -7   2        6.52        7.37      0.71 o
  -7  -7   2       11.44       13.02      0.75 o
  -6  -7   2        4.44        5.81      0.65 o
  -5  -7   2       29.73       26.34      0.89 o
  -4  -7   2       11.60       13.94      0.67 o
  -3  -7   2        7.20       11.83      0.60 o
  -2  -7   2      103.70       99.87      1.40 o
  -1  -7   2       19.89       21.87      0.57 o
   0  -7   2        1.81        1.63      0.39 o
   1  -7   2      320.96      298.27      2.89 o
   2  -7   2        5.08        3.37      0.25 o
   3  -7   2       21.85       21.38      0.47 o
   4  -7   2        3.78        3.16      0.27 o
   5  -7   2        1.50        1.08      0.27 o
   6  -7   2       70.65       62.62      1.12 o
   7  -7   2        0.07       -0.15      0.28 o
   8  -7   2       23.23       20.04      0.71 o
   9  -7   2        0.25       -0.11      0.41 o
  10  -7   2       12.78       11.65      0.58 o
  11  -7   2        0.44       -0.40      0.40 o
  12  -7   2        0.28       -0.46      0.46 o
 -10  -6   2        1.41        1.70      0.72 o
  -9  -6   2        0.78       -0.49      0.54 o
  -8  -6   2        1.88        2.24      0.54 o
  -7  -6   2        1.52        1.03      0.48 o
  -6  -6   2        1.55        1.96      0.44 o
  -5  -6   2        8.94        8.40      0.54 o
  -4  -6   2       24.54       22.14      0.75 o
  -3  -6   2        2.69        3.72      0.32 o
  -2  -6   2       39.63       37.69      0.71 o
  -1  -6   2      108.01      106.51      1.38 o
   0  -6   2      130.49      130.23      1.48 o
   1  -6   2        5.03        8.91      0.54 o
   2  -6   2       49.64       47.70      0.78 o
   3  -6   2       10.23        9.58      0.29 o
   4  -6   2        2.23        2.51      0.22 o
   5  -6   2        0.24        0.05      0.18 o
   6  -6   2       44.72       37.12      0.65 o
   7  -6   2        0.12       -0.25      0.25 o
   8  -6   2        7.73        6.27      0.38 o
   9  -6   2        0.13       -0.07      0.31 o
  10  -6   2        5.98        6.52      0.52 o
  11  -6   2        0.64        1.30      0.46 o
  12  -6   2        0.03       -0.45      0.45 o
 -11  -5   2        0.00       -0.15      0.60 o
 -10  -5   2        4.39        4.26      0.65 o
  -9  -5   2        3.31        4.22      0.66 o
  -8  -5   2       13.75       13.46      0.82 o
  -7  -5   2       19.39       20.19      0.78 o
  -6  -5   2        0.54        1.13      0.38 o
  -5  -5   2       51.72       53.51      1.13 o
  -4  -5   2        0.43        0.29      0.19 o
  -3  -5   2        2.16        3.13      0.26 o
  -2  -5   2        0.65        3.19      0.26 o
  -1  -5   2       74.50       90.61      1.08 o
   0  -5   2      459.11      472.43      4.64 o
   1  -5   2        3.54        2.97      0.19 o
   2  -5   2       42.62       41.58      0.55 o
   3  -5   2        3.86        4.43      0.21 o
   4  -5   2       16.09       14.74      0.36 o
   5  -5   2       46.21       50.22      0.66 o
   6  -5   2      171.69      171.29      1.88 o
   7  -5   2      147.38      144.69      1.66 o
   8  -5   2       14.14       16.33      0.43 o
   9  -5   2        0.46        0.51      0.29 o
  10  -5   2       18.10       20.16      0.69 o
  11  -5   2        0.17        0.15      0.46 o
  12  -5   2        3.97        6.20      0.61 o
 -11  -4   2        0.04        0.77      0.69 o
 -10  -4   2        1.67        1.37      0.55 o
  -9  -4   2        2.03        2.98      0.53 o
  -8  -4   2       52.04       45.12      1.15 o
  -7  -4   2        6.67        7.14      0.47 o
  -6  -4   2      197.73      188.12      2.46 o
  -5  -4   2       40.82       44.10      0.85 o
  -4  -4   2        4.11        4.32      0.23 o
  -3  -4   2      440.34      467.32      5.08 o
  -2  -4   2       55.85       45.55      0.60 o
  -1  -4   2      481.54      564.13      4.85 o
   0  -4   2        7.61        7.35      0.23 o
   1  -4   2       80.28       81.54      0.87 o
   2  -4   2       20.02       23.08      0.33 o
   3  -4   2      160.28      182.10      1.75 o
   4  -4   2       97.41      119.89      1.31 o
   5  -4   2      282.04      310.28      2.90 o
   6  -4   2       45.86       41.34      0.62 o
   7  -4   2       48.55       45.29      0.77 o
   8  -4   2        9.26        8.34      0.39 o
   9  -4   2        1.66        1.16      0.30 o
  10  -4   2        0.92        0.48      0.37 o
  11  -4   2        0.29        0.47      0.43 o
  12  -4   2        5.60        6.70      0.60 o
 -12  -3   2        0.63        0.91      0.59 o
 -11  -3   2        0.83        0.01      0.52 o
 -10  -3   2        0.00       -0.20      0.44 o
  -9  -3   2        8.64       11.26      0.90 o
  -8  -3   2      285.51      281.72      4.06 o
  -7  -3   2      187.18      181.88      2.42 o
  -6  -3   2       79.29       71.28      1.33 o
  -5  -3   2      501.07      510.49      4.81 o
  -4  -3   2        0.74        0.77      0.17 o
  -3  -3   2       15.52       20.84      0.42 o
  -2  -3   2      353.82      394.95      3.43 o
  -1  -3   2       50.25       56.65      0.58 o
   0  -3   2      128.80      141.98      1.38 o
   1  -3   2      350.73      371.18      3.39 o
   2  -3   2      572.85      597.36      4.76 o
   3  -3   2        0.10        0.15      0.10 o
   4  -3   2      133.29      125.62      1.24 o
   5  -3   2      122.07      153.90      1.42 o
   6  -3   2       13.10       17.62      0.35 o
   7  -3   2       45.94       41.89      0.64 o
   8  -3   2       57.55       57.23      0.87 o
   9  -3   2       12.38       11.32      0.42 o
  10  -3   2        6.22        5.62      0.45 o
  11  -3   2        0.10        0.64      0.56 o
  12  -3   2        0.37        0.99      0.48 o
 -12  -2   2        7.63        7.63      0.73 o
 -11  -2   2        1.98        1.71      0.55 o
 -10  -2   2        7.02        8.21      0.62 o
  -9  -2   2        1.65        0.45      0.47 o
  -8  -2   2        0.22       -0.06      0.39 o
  -7  -2   2      431.32      424.32      4.29 o
  -6  -2   2        3.98        5.06      0.34 o
  -5  -2   2        4.62        4.28      0.21 o
  -4  -2   2       42.35       45.01      0.65 o
  -3  -2   2      214.95      233.67      2.55 o
  -2  -2   2      207.90      197.73      1.68 o
  -1  -2   2      548.57      597.37      5.07 o
   0  -2   2     3068.81     3000.82     24.12 o
   1  -2   2        5.05        5.70      0.14 o
   2  -2   2     3628.00     3589.26     32.07 o
   3  -2   2      432.75      489.29      4.70 o
   4  -2   2      148.82      178.87      1.68 o
   5  -2   2       67.76       66.48      0.72 o
   6  -2   2       49.70       50.28      0.71 o
   7  -2   2      311.34      294.87      3.23 o
   8  -2   2        3.80        3.62      0.36 o
   9  -2   2      117.94      114.36      1.71 o
  10  -2   2        0.00       -0.32      0.32 o
  11  -2   2        0.08       -0.39      0.40 o
  12  -2   2        1.17        1.01      0.46 o
 -12  -1   2       22.38       25.97      1.24 o
 -11  -1   2        6.24        7.02      0.84 o
 -10  -1   2        0.03       -0.22      0.41 o
  -9  -1   2        2.05        2.04      0.43 o
  -8  -1   2       24.01       24.54      0.72 o
  -7  -1   2       28.68       30.89      0.61 o
  -6  -1   2        0.02        0.15      0.19 o
  -5  -1   2      173.66      202.95      1.97 o
  -4  -1   2      225.52      258.65      2.44 o
  -3  -1   2      134.53      146.10      1.77 o
  -2  -1   2      288.24      293.45      2.42 o
  -1  -1   2     1787.52     1748.60     15.72 o
   0  -1   2       88.67       87.70      0.71 o
   1  -1   2     8608.58     7655.41    127.23 o
   2  -1   2      172.70      160.75      3.08 o
   3  -1   2      215.98      241.01      2.77 o
   4  -1   2      166.53      161.71      1.61 o
   5  -1   2        2.16        5.51      0.17 o
   6  -1   2        6.49        6.95      0.22 o
   7  -1   2      350.44      344.55      3.74 o
   8  -1   2      207.11      199.37      2.32 o
   9  -1   2       13.38       13.91      0.45 o
  10  -1   2        8.52        6.45      0.49 o
  11  -1   2        1.39        0.41      0.42 o
  12  -1   2        3.41        3.15      0.52 o
 -13   0   2        0.33        0.57      0.56 o
 -12   0   2       12.67       13.97      0.80 o
 -11   0   2       15.20       17.97      0.80 o
 -10   0   2        0.12       -0.11      0.40 o
  -9   0   2        1.68        0.84      0.40 o
  -8   0   2      137.99      135.20      1.72 o
  -7   0   2        0.09        0.75      0.23 o
  -6   0   2       82.60       82.82      1.02 o
  -5   0   2       92.00      109.11      1.13 o
  -4   0   2      139.37      159.66      1.56 o
  -3   0   2     1430.46     1447.52     12.90 o
  -2   0   2        3.58        3.06      0.18 o
  -1   0   2       56.92       52.47      0.49 o
   0   0   2      588.36      588.78      4.59 o
   1   0   2      913.99      881.64     12.88 o
   2   0   2       65.76       67.79      1.45 o
   3   0   2      198.31      215.25      2.45 o
   4   0   2      988.28     1011.33     11.13 o
   5   0   2        3.71        2.71      0.15 o
   6   0   2       53.96       62.28      0.76 o
   7   0   2        0.13        0.43      0.20 o
   8   0   2      270.40      255.21      2.89 o
   9   0   2       18.92       17.25      0.58 o
  10   0   2        8.23        8.44      0.55 o
  11   0   2        2.81        3.32      0.49 o
  12   0   2        8.96       11.43      0.70 o
 -13   1   2        0.01       -0.45      0.54 o
 -12   1   2        1.39        1.11      0.61 o
 -11   1   2        3.23        4.30      0.53 o
 -10   1   2        6.75        6.81      0.53 o
  -9   1   2       55.07       53.31      1.17 o
  -8   1   2        1.85        2.35      0.31 o
  -7   1   2        2.16        1.32      0.22 o
  -6   1   2       11.56        8.62      0.30 o
  -5   1   2        1.38        0.67      0.12 o
  -4   1   2     1487.93     1547.14     13.80 o
  -3   1   2        1.66        4.47      0.16 o
  -2   1   2     4138.99     3940.44     27.92 o
  -1   1   2     9107.39     7790.70     69.45 o
   0   1   2     4156.60     3904.79     27.33 o
   1   1   2      724.59      722.65      6.45 o
   2   1   2      700.26      718.90      6.43 o
   3   1   2      248.63      260.51      2.54 o
   4   1   2      323.18      361.92      3.52 o
   5   1   2        0.07        0.06      0.13 o
   6   1   2       75.37       83.18      0.98 o
   7   1   2        3.29        4.03      0.27 o
   8   1   2       56.51       54.26      0.89 o
   9   1   2        0.69       -0.14      0.31 o
  10   1   2       18.46       19.69      0.76 o
  11   1   2        2.48        2.86      0.51 o
  12   1   2        7.49        5.61      0.62 o
 -13   2   2        3.85        3.60      0.62 o
 -12   2   2        0.08        0.23      0.49 o
 -11   2   2        2.24        1.75      0.47 o
 -10   2   2        1.91        1.90      0.43 o
  -9   2   2        3.54        1.52      0.40 o
  -8   2   2       92.85       89.10      1.45 o
  -7   2   2       19.13       13.94      0.41 o
  -6   2   2      908.36      937.77      8.41 o
  -5   2   2      258.09      245.48      2.00 o
  -4   2   2      469.38      498.83      4.07 o
  -3   2   2     1053.69     1103.08      9.28 o
  -2   2   2      495.30      541.11      4.00 o
  -1   2   2     2013.74     1986.19     16.66 o
   0   2   2     6786.34     6396.87     50.88 o
   1   2   2        4.31        7.49      0.16 o
   2   2   2       45.59       58.77      0.66 o
   3   2   2       28.06       35.90      0.61 o
   4   2   2       27.41       37.19      0.47 o
   5   2   2       22.74       28.11      0.47 o
   6   2   2       41.39       41.82      0.71 o
   7   2   2        2.80        2.57      0.27 o
   8   2   2        6.94        6.63      0.44 o
   9   2   2        6.50        5.72      0.50 o
  10   2   2       27.40       26.28      1.09 o
  11   2   2        0.29       -0.17      0.46 o
 -13   3   2        0.02       -0.65      0.65 o
 -12   3   2        1.22        0.22      0.63 o
 -11   3   2        3.61        4.13      0.52 o
 -10   3   2       10.29        9.18      0.59 o
  -9   3   2       52.11       46.16      1.58 o
  -8   3   2      123.56      113.55      1.49 o
  -7   3   2      185.79      189.81      1.93 o
  -6   3   2       20.39       19.78      0.39 o
  -5   3   2      273.69      282.99      2.40 o
  -4   3   2      194.55      200.20      1.82 o
  -3   3   2       52.07       48.94      0.57 o
  -2   3   2       58.46       60.24      0.61 o
  -1   3   2      214.12      225.03      2.11 o
   0   3   2     2634.02     2673.96     23.82 o
   1   3   2      112.34      111.36      1.05 o
   2   3   2        5.77       12.98      0.37 o
   3   3   2       78.74      102.01      1.13 o
   4   3   2        6.23        6.37      0.24 o
   5   3   2        0.00       -0.06      0.15 o
   6   3   2        0.00       -0.05      0.23 o
   7   3   2       11.07       10.62      0.48 o
   8   3   2        1.47        0.29      0.41 o
   9   3   2        0.02       -0.41      0.41 o
  10   3   2        0.86        0.98      0.48 o
  11   3   2        0.89        1.18      0.55 o
 -13   4   2        0.35        0.57      0.55 o
 -12   4   2       10.95       10.55      0.70 o
 -11   4   2        0.02        0.03      0.43 o
 -10   4   2       22.73       19.63      0.76 o
  -9   4   2        2.16        1.80      0.43 o
  -8   4   2      473.65      450.72      4.53 o
  -7   4   2      164.41      153.59      1.83 o
  -6   4   2        2.17        1.92      0.19 o
  -5   4   2        4.17        6.91      0.27 o
  -4   4   2        1.34        2.67      0.21 o
  -3   4   2       57.06       69.06      0.72 o
  -2   4   2      307.39      318.16      2.97 o
  -1   4   2        0.08        0.24      0.12 o
   0   4   2       71.37       74.21      0.82 o
   1   4   2       59.53       65.35      0.71 o
   2   4   2       16.68       21.51      0.37 o
   3   4   2      223.96      220.15      2.28 o
   4   4   2       48.92       44.83      0.68 o
   5   4   2       23.91       25.85      0.59 o
   6   4   2       40.42       42.77      0.88 o
   7   4   2       19.99       18.80      0.90 o
   8   4   2       54.55       55.97      1.25 o
   9   4   2        0.09       -0.43      0.45 o
  10   4   2        1.64        1.77      0.53 o
  11   4   2        0.22       -0.04      0.79 o
 -13   5   2        0.01        0.41      0.64 o
 -12   5   2        3.73        3.91      1.07 o
 -11   5   2       12.07       11.69      0.90 o
 -10   5   2        0.44        0.72      0.42 o
  -9   5   2        4.73        3.89      0.64 o
  -8   5   2       77.78       72.52      1.23 o
  -7   5   2       11.41        8.82      0.36 o
  -6   5   2       13.73       13.91      0.34 o
  -5   5   2       64.86       64.40      0.72 o
  -4   5   2       22.93       27.06      0.42 o
  -3   5   2      198.63      196.08      1.84 o
  -2   5   2       78.14       75.58      0.94 o
  -1   5   2      108.73      126.45      1.23 o
   0   5   2       69.14       59.67      0.95 o
   1   5   2       39.46       41.17      0.59 o
   2   5   2       32.24       28.00      0.48 o
   3   5   2        1.97        1.18      0.23 o
   4   5   2        1.23        0.49      0.24 o
   5   5   2      128.90      112.69      1.65 o
   6   5   2       53.78       52.26      1.18 o
   7   5   2        5.61        5.05      0.52 o
   8   5   2       39.08       39.32      1.10 o
   9   5   2        6.74        7.88      0.66 o
  10   5   2        0.54       -0.32      0.53 o
 -13   6   2        1.14        1.51      0.69 o
 -12   6   2        0.81        1.01      0.50 o
 -11   6   2        0.21        0.04      0.41 o
 -10   6   2        3.62        3.29      0.42 o
  -9   6   2        6.35        6.04      0.44 o
  -8   6   2       94.86       95.48      1.51 o
  -7   6   2       19.74       17.18      0.52 o
  -6   6   2      132.06      127.75      1.60 o
  -5   6   2       92.05       97.90      1.01 o
  -4   6   2        3.87        3.81      0.24 o
  -3   6   2      106.25      107.99      1.30 o
  -2   6   2      144.17      149.48      1.81 o
  -1   6   2       12.84       10.70      0.32 o
   0   6   2      300.68      307.07      2.75 o
   1   6   2       41.08       39.23      0.58 o
   2   6   2       44.69       40.33      0.80 o
   3   6   2       69.45       61.42      1.38 o
   4   6   2       79.17       80.80      1.29 o
   5   6   2       11.82       10.49      0.58 o
   6   6   2        0.25        0.36      0.41 o
   7   6   2        9.38        7.75      0.60 o
   8   6   2        0.88        1.74      0.52 o
   9   6   2        3.51        3.54      0.63 o
 -12   7   2        0.34        0.29      0.73 o
 -11   7   2        0.00        0.65      0.50 o
 -10   7   2        1.50        0.47      0.46 o
  -9   7   2       20.70       17.05      0.74 o
  -8   7   2        0.07        0.34      0.32 o
  -7   7   2       36.31       35.67      0.93 o
  -6   7   2        0.23       -0.28      0.28 o
  -5   7   2       73.73       74.53      1.23 o
  -4   7   2        0.22        0.21      0.19 o
  -3   7   2       11.58       10.67      0.41 o
  -2   7   2        1.97        2.94      0.42 o
  -1   7   2       12.92       12.66      0.37 o
   0   7   2       21.68       20.40      0.47 o
   1   7   2        2.54        0.99      0.31 o
   2   7   2        3.97        3.17      0.55 o
   3   7   2        6.66        5.86      0.42 o
   4   7   2       31.72       29.82      0.91 o
   5   7   2       16.47       18.53      0.75 o
   6   7   2        8.25        5.67      0.57 o
   7   7   2        0.91        0.66      0.51 o
   8   7   2        0.12        0.36      0.53 o
   9   7   2        0.06       -0.54      0.54 o
 -12   8   2        0.80        1.25      0.68 o
 -11   8   2        6.81        7.33      0.74 o
 -10   8   2        4.06        2.60      0.53 o
  -9   8   2        0.10        0.04      0.44 o
  -8   8   2      120.45      117.40      2.10 o
  -7   8   2        8.45        8.93      0.70 o
  -6   8   2       32.81       33.67      0.99 o
  -5   8   2        0.81        1.20      0.33 o
  -4   8   2       22.47       24.07      0.73 o
  -3   8   2        1.60        2.61      0.31 o
  -2   8   2       19.74       20.90      0.60 o
  -1   8   2        0.20       -0.04      0.27 o
   0   8   2       11.34       12.17      0.47 o
   1   8   2       23.22       21.82      0.67 o
   2   8   2        3.05        1.94      0.38 o
   3   8   2        1.25        1.00      0.39 o
   4   8   2        8.94        6.33      0.64 o
   5   8   2       11.43        8.82      0.63 o
   6   8   2        0.09       -0.20      0.65 o
   7   8   2        0.14       -0.10      0.71 o
   8   8   2       10.84       14.08      0.89 o
 -11   9   2        3.34        3.23      0.67 o
 -10   9   2        3.28        3.32      0.69 o
  -9   9   2       18.91       19.56      0.87 o
  -8   9   2       20.49       22.54      0.90 o
  -7   9   2        5.47        6.15      0.79 o
  -6   9   2        6.42        5.36      0.47 o
  -5   9   2       10.71       10.09      0.88 o
  -4   9   2        4.72        4.36      0.45 o
  -3   9   2       26.23       26.12      0.92 o
  -2   9   2        0.36        1.12      0.79 o
  -1   9   2       47.51       44.20      1.02 o
   0   9   2        2.15        1.23      0.48 o
   1   9   2        1.85        0.85      0.48 o
   2   9   2        3.79        3.86      0.47 o
   3   9   2        0.16        0.09      0.49 o
   4   9   2        2.97        3.25      0.55 o
   5   9   2        9.96       11.67      0.94 o
   6   9   2       24.67       32.68      1.18 o
   7   9   2        2.95        4.84      0.73 o
 -11  10   2        0.81       -0.63      0.86 o
 -10  10   2        0.00        0.37      0.65 o
  -9  10   2       26.30       28.92      1.55 o
  -8  10   2        0.74        0.35      0.48 o
  -7  10   2        1.65        1.48      0.60 o
  -6  10   2       10.63       11.21      0.71 o
  -5  10   2        0.10        0.23      0.57 o
  -4  10   2       29.27       26.87      1.12 o
  -3  10   2       26.53       23.65      1.33 o
  -2  10   2        0.81        1.80      0.68 o
  -1  10   2        1.35        0.67      0.73 o
   0  10   2        6.13        6.20      0.98 o
   1  10   2       19.21       22.25      1.30 o
   2  10   2        0.99        2.17      1.46 o
   3  10   2        1.32        4.18      1.60 o
   4  10   2       10.80       14.84      1.89 o
   5  10   2        0.90        1.52      1.52 o
   6  10   2        0.53       -0.98      1.67 o
 -10  11   2        2.07        1.55      0.96 o
  -9  11   2        0.11       -0.29      1.42 o
  -8  11   2        0.58        0.11      0.79 o
  -7  11   2        5.67        5.29      0.92 o
  -6  11   2       34.43       37.48      3.74 o
  -5  11   2        3.60        3.75      0.80 o
  -4  11   2        8.95        8.02      0.81 o
  -3  11   2        1.67        1.54      0.98 o
  -2  11   2        0.70        0.52      0.90 o
  -1  11   2       12.20       13.33      1.26 o
   0  11   2        0.33        1.37      1.02 o
   1  11   2        0.89        0.32      0.91 o
   2  11   2        0.19       -1.41      1.41 o
   3  11   2        1.15        3.24      1.81 o
   4  11   2        0.05       -1.73      1.73 o
  -8  12   2        0.06       -0.36      1.26 o
  -7  12   2        4.27        3.27      0.96 o
  -6  12   2        0.76        0.16      0.76 o
  -5  12   2        1.53        1.76      1.19 o
  -4  12   2        0.25        0.48      0.71 o
  -3  12   2        0.97        0.49      0.84 o
  -2  12   2        0.20        0.31      0.89 o
  -1  12   2        7.10        7.82      2.92 o
   0  12   2        1.39        2.01      1.15 o
   1  12   2        2.05        2.57      1.91 o
   2  12   2        1.32        2.63      1.76 o
   3  12   2        1.55        2.47      1.87 o
  -7  13   2        1.86        2.92      1.04 o
  -6  13   2        6.85        8.98      1.21 o
  -5  13   2        2.69        2.17      0.89 o
  -4  13   2        4.37        5.76      0.87 o
  -3  13   2        0.01        1.77      1.19 o
  -2  13   2        0.74        1.17      1.60 o
  -1  13   2        1.29        4.13      1.27 o
   0  13   2       11.56       12.30      2.23 o
  -2 -13   3        1.20        1.69      1.35 o
  -1 -13   3        4.08        3.66      1.30 o
   0 -13   3        1.86        2.97      1.35 o
   1 -13   3        0.06       -1.13      1.55 o
   2 -13   3        6.74        9.29      1.97 o
   3 -13   3        0.42        1.80      0.97 o
   4 -13   3        0.20       -0.82      0.82 o
   5 -13   3        0.48        1.46      0.96 o
   6 -13   3        2.17        2.35      0.85 o
  -4 -12   3        0.92       -1.36      1.97 o
  -3 -12   3       39.83       46.18      2.27 o
  -2 -12   3        1.24        1.50      1.15 o
  -1 -12   3        1.04        1.03      1.15 o
   0 -12   3        0.63        0.33      1.02 o
   1 -12   3        4.70        4.70      1.09 o
   2 -12   3        1.37       -0.43      1.56 o
   3 -12   3        0.00        0.23      0.81 o
   4 -12   3        1.53        1.46      0.74 o
   5 -12   3        0.06       -0.64      0.64 o
   6 -12   3        0.37       -0.08      0.49 o
   7 -12   3        5.29        7.40      0.98 o
   8 -12   3        0.94       -0.16      0.84 o
  -5 -11   3       13.89       13.99      2.37 o
  -4 -11   3        1.46        3.04      1.19 o
  -3 -11   3        2.00        2.19      1.15 o
  -2 -11   3       12.98       13.06      1.32 o
  -1 -11   3        9.42       10.32      1.23 o
   0 -11   3        1.43        1.78      0.92 o
   1 -11   3        2.77        2.70      1.01 o
   2 -11   3       13.39       13.11      1.18 o
   3 -11   3       26.44       25.82      1.64 o
   4 -11   3        2.76        2.16      0.48 o
   5 -11   3        0.08       -0.41      0.41 o
   6 -11   3        8.37        8.98      0.68 o
   7 -11   3        0.46        0.61      0.59 o
   8 -11   3        7.51        6.75      0.78 o
   9 -11   3        1.30        2.12      0.61 o
  -7 -10   3        0.03       -1.20      1.20 o
  -6 -10   3        6.04        6.18      1.30 o
  -5 -10   3        1.08       -0.40      1.66 o
  -4 -10   3       21.62       21.97      1.45 o
  -3 -10   3        0.23        0.17      0.91 o
  -2 -10   3        5.47        5.89      1.04 o
  -1 -10   3        2.13        2.60      1.13 o
   0 -10   3        0.16        0.24      0.82 o
   1 -10   3        2.15        1.45      0.49 o
   2 -10   3        6.40        5.28      0.55 o
   3 -10   3       43.65       46.08      1.11 o
   4 -10   3       39.24       38.16      0.99 o
   5 -10   3        0.43        0.22      0.41 o
   6 -10   3       14.50       15.67      0.76 o
   7 -10   3       14.51       14.70      0.80 o
   8 -10   3        1.39        1.18      0.51 o
   9 -10   3        6.45        7.72      0.67 o
  10 -10   3        1.78        3.13      0.62 o
  -8  -9   3        0.23       -1.72      2.27 o
  -7  -9   3        3.48        2.96      1.88 o
  -6  -9   3        3.57        3.00      1.66 o
  -5  -9   3       15.41       12.18      1.57 o
  -4  -9   3       15.69       17.44      2.46 o
  -3  -9   3       36.18       32.02      1.56 o
  -2  -9   3        0.29        0.39      0.80 o
  -1  -9   3        2.30        1.62      0.83 o
   0  -9   3        0.01        0.06      0.43 o
   1  -9   3        6.15        7.39      0.56 o
   2  -9   3        0.29        0.13      0.39 o
   3  -9   3      136.20      137.20      1.85 o
   4  -9   3       29.38       27.45      0.93 o
   5  -9   3       25.77       26.52      1.47 o
   6  -9   3       15.30       14.52      0.69 o
   7  -9   3        1.52        1.25      0.44 o
   8  -9   3        2.58        1.83      0.48 o
   9  -9   3        0.01       -0.22      0.44 o
  10  -9   3        0.04        0.13      0.47 o
  -9  -8   3        0.02        0.07      1.25 o
  -8  -8   3        6.59        5.66      1.30 o
  -7  -8   3        2.29        2.21      1.06 o
  -6  -8   3       17.28       17.33      1.24 o
  -5  -8   3        9.63       11.39      1.32 o
  -4  -8   3       29.01       28.53      1.16 o
  -3  -8   3       85.51       75.48      1.95 o
  -2  -8   3        2.17        1.36      0.43 o
  -1  -8   3        0.24        0.72      0.38 o
   0  -8   3        0.03        0.32      0.36 o
   1  -8   3        0.00       -0.39      0.40 o
   2  -8   3        2.60        3.09      0.37 o
   3  -8   3       29.07       29.11      0.77 o
   4  -8   3      116.71      113.92      1.93 o
   5  -8   3       57.32       57.51      1.23 o
   6  -8   3      108.13      103.33      1.82 o
   7  -8   3        8.58        9.90      0.58 o
   8  -8   3        9.93       10.82      0.62 o
   9  -8   3        0.31       -0.38      0.38 o
  10  -8   3        5.24        6.54      0.52 o
  11  -8   3        1.55        2.01      0.48 o
 -10  -7   3        6.30        5.11      1.45 o
  -9  -7   3        0.37        0.03      1.12 o
  -8  -7   3        6.78        4.24      0.81 o
  -7  -7   3        9.81        7.50      0.73 o
  -6  -7   3        8.01        9.29      0.67 o
  -5  -7   3        2.05        0.83      0.44 o
  -4  -7   3       12.08        8.76      0.55 o
  -3  -7   3        1.78        0.72      0.28 o
  -2  -7   3       29.78       32.42      0.71 o
  -1  -7   3       61.71       70.78      1.08 o
   0  -7   3      319.42      312.44      4.00 o
   1  -7   3      107.38      102.88      1.20 o
   2  -7   3      331.73      328.64      3.39 o
   3  -7   3      156.07      156.63      2.20 o
   4  -7   3      119.81      120.38      1.59 o
   5  -7   3       32.18       29.69      0.76 o
   6  -7   3      170.72      163.97      2.24 o
   7  -7   3       25.37       23.96      0.69 o
   8  -7   3        7.58        8.00      0.46 o
   9  -7   3        0.42       -0.12      0.33 o
  10  -7   3        0.42        0.44      0.37 o
  11  -7   3        2.23        2.09      0.46 o
 -10  -6   3        0.04       -0.15      1.19 o
  -9  -6   3        0.01       -0.50      0.50 o
  -8  -6   3        4.16        2.97      0.57 o
  -7  -6   3        3.10        4.55      0.62 o
  -6  -6   3       43.15       44.55      1.21 o
  -5  -6   3      107.88      102.34      2.19 o
  -4  -6   3       64.92       66.52      1.17 o
  -3  -6   3       53.43       53.62      0.89 o
  -2  -6   3       43.23       41.15      0.76 o
  -1  -6   3       18.07       19.61      0.47 o
   0  -6   3      550.36      578.41      5.35 o
   1  -6   3        0.13        0.05      0.15 o
   2  -6   3        8.01        9.47      0.31 o
   3  -6   3       13.04       11.31      0.34 o
   4  -6   3        5.38        5.62      0.31 o
   5  -6   3      118.19      115.57      1.48 o
   6  -6   3       10.48        8.28      0.33 o
   7  -6   3       30.08       29.20      0.60 o
   8  -6   3        0.06       -0.01      0.27 o
   9  -6   3        0.00       -0.30      0.30 o
  10  -6   3        1.84        2.20      0.40 o
  11  -6   3        0.31        0.09      0.43 o
  12  -6   3        2.12        1.94      0.54 o
 -11  -5   3        0.19        0.57      0.61 o
 -10  -5   3        3.87        2.46      0.62 o
  -9  -5   3        0.01       -0.01      0.49 o
  -8  -5   3       22.66       21.74      0.88 o
  -7  -5   3       96.96       95.55      1.75 o
  -6  -5   3       62.28       64.25      1.47 o
  -5  -5   3       79.40       78.50      1.45 o
  -4  -5   3        0.75        0.85      0.27 o
  -3  -5   3       18.80       15.17      0.56 o
  -2  -5   3      197.67      203.00      2.34 o
  -1  -5   3       30.12       29.93      0.49 o
   0  -5   3        6.68       10.76      0.47 o
   1  -5   3       17.09       14.05      0.31 o
   2  -5   3      225.58      236.91      2.27 o
   3  -5   3       65.37       72.66      0.89 o
   4  -5   3       12.29       15.30      0.41 o
   5  -5   3       34.35       30.70      0.53 o
   6  -5   3      168.98      172.66      1.89 o
   7  -5   3       29.49       29.61      0.61 o
   8  -5   3        0.12       -0.09      0.21 o
   9  -5   3        0.16        0.66      0.29 o
  10  -5   3       10.38       12.01      0.65 o
  11  -5   3        1.21        1.27      0.45 o
  12  -5   3       11.98       12.78      0.72 o
 -11  -4   3        0.90        0.47      0.59 o
 -10  -4   3        3.42        2.99      0.58 o
  -9  -4   3        2.83        2.45      0.53 o
  -8  -4   3        9.73        7.34      0.78 o
  -7  -4   3       96.67       86.36      1.58 o
  -6  -4   3       13.97       11.15      0.56 o
  -5  -4   3       24.14       21.60      0.54 o
  -4  -4   3       31.92       31.54      0.62 o
  -3  -4   3       19.53       22.40      0.45 o
  -2  -4   3        1.79        1.64      0.18 o
  -1  -4   3      239.36      277.81      2.80 o
   0  -4   3      112.38      115.46      1.27 o
   1  -4   3      409.48      399.51      3.44 o
   2  -4   3      627.99      605.13      5.86 o
   3  -4   3      196.19      235.19      2.75 o
   4  -4   3      550.61      551.77      5.09 o
   5  -4   3        7.29        8.00      0.24 o
   6  -4   3      176.82      175.59      1.88 o
   7  -4   3        0.02        0.29      0.20 o
   8  -4   3        0.31       -0.20      0.20 o
   9  -4   3       21.71       22.60      0.54 o
  10  -4   3       16.53       18.64      0.62 o
  11  -4   3        5.36        5.24      0.50 o
  12  -4   3        1.22        1.39      0.48 o
 -12  -3   3        0.38       -0.37      0.58 o
 -11  -3   3        0.29       -0.15      0.53 o
 -10  -3   3        1.22        1.02      0.51 o
  -9  -3   3        2.92        2.44      0.50 o
  -8  -3   3        3.13        1.93      0.48 o
  -7  -3   3       15.79       13.78      0.60 o
  -6  -3   3      182.69      181.90      2.02 o
  -5  -3   3        0.35        1.67      0.19 o
  -4  -3   3      728.59      745.93      7.35 o
  -3  -3   3      143.25      144.58      1.47 o
  -2  -3   3       50.13       40.26      0.50 o
  -1  -3   3       96.16      110.76      2.48 o
   0  -3   3     1233.01     1183.61     10.57 o
   1  -3   3     1714.40     1741.17     14.50 o
   2  -3   3      589.29      652.05      6.25 o
   3  -3   3      791.08      862.78      7.71 o
   4  -3   3        0.99        0.06      0.10 o
   5  -3   3       43.03       40.71      0.51 o
   6  -3   3       53.73       49.58      0.63 o
   7  -3   3       18.82       20.55      0.43 o
   8  -3   3       27.43       31.31      0.57 o
   9  -3   3       42.02       42.95      0.76 o
  10  -3   3        4.64        3.92      0.39 o
  11  -3   3        1.86        2.63      0.44 o
  12  -3   3        0.43        0.54      0.53 o
 -12  -2   3        0.79        0.28      0.79 o
 -11  -2   3       47.84       53.59      1.41 o
 -10  -2   3        2.29        2.86      0.52 o
  -9  -2   3        0.14       -0.40      0.40 o
  -8  -2   3       70.79       71.56      1.26 o
  -7  -2   3        0.02       -0.09      0.29 o
  -6  -2   3        0.46        0.53      0.18 o
  -5  -2   3      211.32      233.50      2.45 o
  -4  -2   3       48.48       61.57      0.79 o
  -3  -2   3       86.23       88.34      0.89 o
  -2  -2   3      126.38      113.05      1.02 o
  -1  -2   3      255.24      238.40      2.75 o
   0  -2   3     3095.92     3081.75     25.89 o
   1  -2   3       27.16       34.10      0.38 o
   2  -2   3        0.62        0.33      0.16 o
   3  -2   3       41.27       41.78      0.55 o
   4  -2   3      160.63      171.67      1.85 o
   5  -2   3        1.33        1.51      0.15 o
   6  -2   3       73.71       67.84      0.89 o
   7  -2   3       17.73       17.15      0.53 o
   8  -2   3       58.17       58.06      0.85 o
   9  -2   3        4.34        5.28      0.32 o
  10  -2   3        0.01       -0.02      0.30 o
  11  -2   3        1.72        2.03      0.77 o
  12  -2   3        3.36        5.00      0.55 o
 -12  -1   3        5.59        4.91      0.67 o
 -11  -1   3       18.45       19.90      0.88 o
 -10  -1   3       11.11       13.72      0.98 o
  -9  -1   3        0.71       -0.37      0.37 o
  -8  -1   3        8.27        6.48      0.43 o
  -7  -1   3       29.76       31.80      0.66 o
  -6  -1   3        5.91        4.35      0.23 o
  -5  -1   3      131.17      132.57      1.47 o
  -4  -1   3     1011.22     1073.66     10.25 o
  -3  -1   3      699.20      720.10      6.12 o
  -2  -1   3     1671.87     1623.68     12.97 o
  -1  -1   3       52.74       46.90      0.46 o
   0  -1   3       40.61       49.05      0.46 o
   1  -1   3     1046.45      994.49     10.13 o
   2  -1   3       45.28       53.40      1.25 o
   3  -1   3       21.97       28.97      1.24 o
   4  -1   3       66.53       71.33      0.82 o
   5  -1   3        3.81        3.91      0.17 o
   6  -1   3       27.16       30.62      0.47 o
   7  -1   3       27.77       28.79      0.51 o
   8  -1   3        0.41        0.61      0.22 o
   9  -1   3        1.51        1.04      0.25 o
  10  -1   3        6.34        6.51      0.42 o
  11  -1   3        0.52        0.75      0.40 o
  12  -1   3        2.32        2.02      0.48 o
 -13   0   3        0.15        0.00      0.57 o
 -12   0   3        1.30        2.07      0.57 o
 -11   0   3       12.85       12.89      0.73 o
 -10   0   3        1.18        1.08      0.49 o
  -9   0   3        3.00        2.08      0.44 o
  -8   0   3       21.61       21.02      0.81 o
  -7   0   3       61.90       58.34      0.93 o
  -6   0   3        2.05        2.21      0.20 o
  -5   0   3      190.42      208.39      2.17 o
  -4   0   3      564.58      574.28     10.24 o
  -3   0   3      484.13      520.96      4.25 o
  -2   0   3     1096.78     1076.51      8.26 o
  -1   0   3       55.00       54.26      0.49 o
   0   0   3      276.50      315.45      2.42 o
   1   0   3      760.35      807.14      8.36 o
   2   0   3      944.63      985.89     17.62 o
   3   0   3        1.59        1.86      0.46 o
   4   0   3       77.81       83.40      1.02 o
   5   0   3      103.18      130.02      1.58 o
   6   0   3       48.77       54.07      0.72 o
   7   0   3        7.61        6.73      0.28 o
   8   0   3       32.16       34.15      0.64 o
   9   0   3        0.82        0.88      0.25 o
  10   0   3        0.26        0.45      0.36 o
  11   0   3        3.79        4.85      0.52 o
  12   0   3        1.38        1.61      0.49 o
 -13   1   3        1.86        3.17      0.67 o
 -12   1   3        0.70        1.15      0.53 o
 -11   1   3        2.20        1.26      0.49 o
 -10   1   3        9.85        9.11      0.60 o
  -9   1   3       89.64       83.63      1.55 o
  -8   1   3       71.18       64.77      1.06 o
  -7   1   3       25.25       26.64      0.63 o
  -6   1   3      291.87      322.28      3.06 o
  -5   1   3       11.13        4.50      0.21 o
  -4   1   3     1770.35     1827.44     21.43 o
  -3   1   3      201.45      188.69      1.54 o
  -2   1   3      626.97      634.30      4.71 o
  -1   1   3      437.64      435.71      3.72 o
   0   1   3      884.37      934.30      7.08 o
   1   1   3      125.95      117.32      1.04 o
   2   1   3       44.34       49.39      0.58 o
   3   1   3      110.08      112.22      1.71 o
   4   1   3      258.45      275.05      2.70 o
   5   1   3       19.46       19.48      0.35 o
   6   1   3       69.56       64.81      0.88 o
   7   1   3       16.29       14.39      0.43 o
   8   1   3       14.94       16.99      0.48 o
   9   1   3        2.19        2.39      0.35 o
  10   1   3        0.50        0.27      0.39 o
  11   1   3        3.69        4.41      0.68 o
 -13   2   3        9.64       10.28      0.77 o
 -12   2   3        4.46        4.21      0.58 o
 -11   2   3        1.87        1.82      0.47 o
 -10   2   3       32.32       27.73      0.91 o
  -9   2   3        0.85        1.30      0.41 o
  -8   2   3      271.70      249.39      3.42 o
  -7   2   3       27.28       28.86      0.53 o
  -6   2   3        0.41        0.00      0.15 o
  -5   2   3      452.90      426.01      4.24 o
  -4   2   3      312.78      298.65      2.63 o
  -3   2   3      394.95      406.87      2.94 o
  -2   2   3       55.68       59.28      0.56 o
  -1   2   3       43.42       49.93      0.56 o
   0   2   3      956.33      998.67      8.40 o
   1   2   3        0.01        0.73      0.14 o
   2   2   3      667.57      752.21      7.17 o
   3   2   3       61.40       74.62      0.72 o
   4   2   3       44.74       61.89      0.74 o
   5   2   3       21.88       22.84      0.54 o
   6   2   3        2.21        1.55      0.22 o
   7   2   3       66.73       65.33      0.96 o
   8   2   3       67.79       66.77      1.14 o
   9   2   3        0.07       -0.19      0.38 o
  10   2   3        3.36        3.44      0.65 o
  11   2   3        0.19        0.55      0.46 o
 -13   3   3        3.91        5.33      0.66 o
 -12   3   3        1.57        1.18      0.82 o
 -11   3   3        5.41        3.68      0.53 o
 -10   3   3        0.12        0.14      0.41 o
  -9   3   3        6.52        7.22      0.60 o
  -8   3   3       39.48       38.48      0.78 o
  -7   3   3       32.54       38.30      0.64 o
  -6   3   3      264.20      279.37      2.54 o
  -5   3   3      153.25      142.68      1.38 o
  -4   3   3       16.29       15.79      0.33 o
  -3   3   3      317.13      312.63      2.49 o
  -2   3   3      240.87      288.94      2.41 o
  -1   3   3      230.96      229.93      2.33 o
   0   3   3       33.82       31.59      0.43 o
   1   3   3       31.23       32.76      0.41 o
   2   3   3      183.41      182.25      1.86 o
   3   3   3       18.54       17.88      0.53 o
   4   3   3        0.83        1.31      0.17 o
   5   3   3        3.28        3.03      0.25 o
   6   3   3        0.17        0.26      0.23 o
   7   3   3       75.06       71.86      1.09 o
   8   3   3       53.59       52.32      1.17 o
   9   3   3        3.53        3.42      0.49 o
  10   3   3        0.09       -0.15      0.44 o
  11   3   3        0.18        0.56      0.51 o
 -13   4   3        0.01       -0.52      0.52 o
 -12   4   3        0.96        0.31      0.49 o
 -11   4   3        1.82        1.41      0.47 o
 -10   4   3       58.28       56.23      1.27 o
  -9   4   3        2.59        1.70      0.40 o
  -8   4   3       16.27       18.33      0.62 o
  -7   4   3       50.31       48.88      0.77 o
  -6   4   3       16.45       14.58      0.35 o
  -5   4   3       29.38       35.35      0.51 o
  -4   4   3       66.29       73.62      0.82 o
  -3   4   3      184.59      181.71      1.69 o
  -2   4   3        5.35        4.40      0.19 o
  -1   4   3     1154.07     1248.29     11.89 o
   0   4   3     1033.55     1076.62      9.10 o
   1   4   3       43.29       44.21      0.54 o
   2   4   3       32.48       36.40      0.56 o
   3   4   3        2.71        3.83      0.23 o
   4   4   3        9.08        7.58      0.30 o
   5   4   3       65.98       71.58      1.34 o
   6   4   3      149.67      141.71      2.30 o
   7   4   3       21.06       22.16      0.75 o
   8   4   3       13.14       15.80      0.70 o
   9   4   3        0.25       -0.01      0.46 o
  10   4   3        0.00       -0.11      0.47 o
 -13   5   3        6.04        8.16      0.73 o
 -12   5   3        6.80        5.57      0.87 o
 -11   5   3        1.58        1.72      0.47 o
 -10   5   3       42.60       43.83      1.13 o
  -9   5   3       13.78       11.54      0.58 o
  -8   5   3       29.26       30.34      0.71 o
  -7   5   3        0.06       -0.19      0.24 o
  -6   5   3       63.52       59.90      0.76 o
  -5   5   3       25.58       25.11      0.38 o
  -4   5   3       79.15       90.37      0.95 o
  -3   5   3       14.36       19.51      0.42 o
  -2   5   3      503.96      505.79      4.98 o
  -1   5   3      167.58      170.03      1.69 o
   0   5   3     1184.81     1219.30     10.96 o
   1   5   3      207.98      198.49      1.85 o
   2   5   3        5.43        6.42      0.33 o
   3   5   3      184.43      169.31      2.13 o
   4   5   3      338.74      316.47      3.99 o
   5   5   3       14.22       12.79      0.52 o
   6   5   3       41.74       37.55      0.98 o
   7   5   3        1.50        1.04      0.44 o
   8   5   3        3.33        2.61      0.51 o
   9   5   3        0.98        1.37      0.54 o
  10   5   3        1.75        2.85      0.63 o
 -13   6   3        6.43        7.31      0.87 o
 -12   6   3        5.67        6.04      0.74 o
 -11   6   3        5.46        6.20      0.57 o
 -10   6   3       12.70       11.36      0.82 o
  -9   6   3       13.78       11.04      0.52 o
  -8   6   3      243.84      239.22      3.33 o
  -7   6   3        4.17        3.71      0.46 o
  -6   6   3        1.00        1.15      0.23 o
  -5   6   3        5.66        4.93      0.27 o
  -4   6   3      216.12      207.31      2.10 o
  -3   6   3        0.75        0.80      0.23 o
  -2   6   3        7.93        9.83      0.36 o
  -1   6   3       20.08       18.13      0.49 o
   0   6   3      260.73      279.47      2.56 o
   1   6   3       58.89       58.45      0.86 o
   2   6   3      126.78      118.33      1.43 o
   3   6   3      107.77      102.43      1.42 o
   4   6   3        6.82        7.13      0.50 o
   5   6   3        7.16        4.20      0.48 o
   6   6   3        0.57        1.13      0.44 o
   7   6   3        0.09       -0.13      0.44 o
   8   6   3        6.43        7.89      0.68 o
   9   6   3        1.71        1.66      0.60 o
 -12   7   3        5.24        6.95      1.42 o
 -11   7   3        1.22        0.41      0.70 o
 -10   7   3        7.21        5.52      0.57 o
  -9   7   3        0.92        1.15      0.43 o
  -8   7   3      141.56      140.67      2.46 o
  -7   7   3      124.55      120.42      2.51 o
  -6   7   3       53.97       49.53      1.01 o
  -5   7   3       38.71       34.26      0.81 o
  -4   7   3        7.25        6.70      0.33 o
  -3   7   3        1.85        1.24      0.28 o
  -2   7   3        0.07        0.32      0.25 o
  -1   7   3       54.10       50.54      0.89 o
   0   7   3      282.20      267.60      2.62 o
   1   7   3      144.13      134.34      1.87 o
   2   7   3       12.46       12.17      0.50 o
   3   7   3       38.48       38.98      1.03 o
   4   7   3        0.00       -0.33      0.38 o
   5   7   3       10.06        8.17      0.58 o
   6   7   3        0.70        0.58      0.46 o
   7   7   3        0.16       -0.04      0.49 o
   8   7   3        1.89        2.94      0.64 o
 -12   8   3        3.28        2.86      0.74 o
 -11   8   3        1.00        1.05      0.54 o
 -10   8   3        0.57        0.58      0.48 o
  -9   8   3       29.22       28.50      1.21 o
  -8   8   3        0.01        0.50      0.41 o
  -7   8   3      108.23      104.53      1.69 o
  -6   8   3        0.42       -0.38      0.47 o
  -5   8   3        9.68        9.44      0.49 o
  -4   8   3        9.68       10.19      0.49 o
  -3   8   3       63.48       63.88      1.07 o
  -2   8   3       42.69       40.22      0.82 o
  -1   8   3        6.14        5.81      0.52 o
   0   8   3       52.20       51.17      1.04 o
   1   8   3       55.78       53.78      1.03 o
   2   8   3        0.76        1.10      0.37 o
   3   8   3        2.90        2.93      0.46 o
   4   8   3        1.29        1.14      0.44 o
   5   8   3        0.47        0.09      0.46 o
   6   8   3        0.93        1.64      0.52 o
   7   8   3       13.51       15.93      0.88 o
 -11   9   3        0.57        0.25      0.69 o
 -10   9   3        0.92        0.62      0.50 o
  -9   9   3        9.14       10.48      0.71 o
  -8   9   3        0.13        0.80      0.45 o
  -7   9   3        2.96        2.75      0.45 o
  -6   9   3        0.22        0.16      0.37 o
  -5   9   3        2.94        2.84      0.42 o
  -4   9   3       16.38       15.03      1.05 o
  -3   9   3        1.23        0.52      0.78 o
  -2   9   3        3.04        2.79      0.83 o
  -1   9   3       30.30       28.18      0.84 o
   0   9   3       36.39       36.00      1.07 o
   1   9   3       25.33       24.05      0.88 o
   2   9   3        0.55        0.15      0.49 o
   3   9   3        6.11        6.84      0.60 o
   4   9   3        0.07        0.02      0.48 o
   5   9   3       14.50       16.40      0.83 o
   6   9   3        7.48        9.86      0.90 o
   7   9   3        6.45        7.71      0.78 o
 -11  10   3        0.09       -1.06      1.40 o
 -10  10   3        0.92       -0.01      0.84 o
  -9  10   3        0.45        0.28      0.74 o
  -8  10   3        0.58        0.34      0.74 o
  -7  10   3        3.96        5.30      0.85 o
  -6  10   3        0.43       -0.60      0.60 o
  -5  10   3        0.72        0.61      0.53 o
  -4  10   3        0.95        1.72      0.58 o
  -3  10   3       28.76       27.83      1.46 o
  -2  10   3        7.87        8.51      2.05 o
  -1  10   3        2.35        2.07      0.73 o
   0  10   3        6.11        4.24      0.91 o
   1  10   3        3.88        4.67      0.99 o
   2  10   3        4.26        5.45      0.93 o
   3  10   3       24.14       28.17      1.55 o
   4  10   3        0.00       -0.49      0.83 o
   5  10   3        0.41       -0.70      1.56 o
 -10  11   3        0.88       -1.17      1.82 o
  -9  11   3        0.04        0.52      1.53 o
  -8  11   3        1.23        2.78      0.83 o
  -7  11   3        7.09        9.60      3.41 o
  -6  11   3       14.32       16.34      1.14 o
  -5  11   3        2.86        2.81      0.68 o
  -4  11   3        2.68        3.84      1.10 o
  -3  11   3        0.58       -0.80      0.99 o
  -2  11   3        2.78        2.64      0.79 o
  -1  11   3        6.02        4.48      1.04 o
   0  11   3        1.63        2.87      0.98 o
   1  11   3       22.09       28.21      2.42 o
   2  11   3        0.18       -1.22      1.47 o
   3  11   3        1.49        3.73      1.82 o
   4  11   3        0.33        0.77      1.67 o
  -8  12   3        0.24       -0.29      0.79 o
  -7  12   3        4.76        2.87      0.95 o
  -6  12   3        0.07       -0.67      0.98 o
  -5  12   3        0.02        0.10      0.68 o
  -4  12   3        3.55        2.54      0.76 o
  -3  12   3        0.03       -0.87      1.20 o
  -2  12   3        0.95        1.82      0.96 o
  -1  12   3        0.47       -0.26      1.07 o
   0  12   3        4.08        4.59      1.95 o
   1  12   3        0.20        1.09      1.71 o
   2  12   3        4.06        5.75      2.11 o
  -6  13   3        0.76        0.83      0.91 o
  -5  13   3        0.02       -0.84      0.84 o
  -4  13   3        1.46        0.70      0.73 o
  -3  13   3        0.10       -1.18      1.18 o
  -2  13   3        1.06       -0.27      1.59 o
  -1  13   3        0.38        0.26      1.86 o
   0  13   3        0.02       -0.15      2.10 o
  -1 -13   4        1.28        0.95      1.73 o
   0 -13   4        0.00       -0.79      1.82 o
   1 -13   4        0.47        0.48      1.85 o
   2 -13   4        1.02        0.88      0.97 o
   3 -13   4        3.04        3.52      1.02 o
   4 -13   4        0.20       -0.79      0.82 o
   5 -13   4        0.26        1.13      1.08 o
  -4 -12   4        8.44       10.36      2.42 o
  -3 -12   4        0.01       -0.51      1.55 o
  -2 -12   4        6.42        7.04      1.34 o
  -1 -12   4        0.11        0.53      1.16 o
   0 -12   4        0.00       -1.05      1.05 o
   1 -12   4        0.01        0.56      1.43 o
   2 -12   4       13.38       16.56      1.31 o
   3 -12   4        0.08        1.96      0.84 o
   4 -12   4        0.00       -0.41      0.77 o
   5 -12   4        0.60        0.64      0.49 o
   6 -12   4        4.85        3.98      0.59 o
   7 -12   4        1.08        0.41      0.53 o
  -5 -11   4        7.67       11.17      2.14 o
  -4 -11   4        2.38        2.06      1.52 o
  -3 -11   4        0.19       -1.09      1.11 o
  -2 -11   4        5.69        7.63      1.16 o
  -1 -11   4        4.51        6.09      2.42 o
   0 -11   4       15.43       20.27      1.35 o
   1 -11   4        4.03        2.68      0.97 o
   2 -11   4        2.73        4.04      0.92 o
   3 -11   4        5.90        5.84      0.59 o
   4 -11   4        2.78        2.27      0.49 o
   5 -11   4        8.91        8.10      0.61 o
   6 -11   4        1.92        1.51      0.48 o
   7 -11   4        1.39        0.55      0.52 o
   8 -11   4        2.46        2.66      0.61 o
  -7 -10   4       11.40       15.78      2.25 o
  -6 -10   4        4.55        4.33      1.86 o
  -5 -10   4       11.93       10.11      1.31 o
  -4 -10   4       10.68       10.06      1.29 o
  -3 -10   4        1.38        0.73      0.95 o
  -2 -10   4        3.41        3.85      0.98 o
  -1 -10   4        8.56        8.97      1.07 o
   0 -10   4        4.73        5.50      2.13 o
   1 -10   4        7.36        7.89      0.61 o
   2 -10   4        3.45        2.09      0.57 o
   3 -10   4        5.74        6.01      0.56 o
   4 -10   4       13.09       12.61      0.63 o
   5 -10   4       23.85       22.85      0.88 o
   6 -10   4        3.45        3.55      0.79 o
   7 -10   4        1.65        2.35      0.59 o
   8 -10   4        3.81        3.56      0.55 o
   9 -10   4        0.56        0.61      0.51 o
  -8  -9   4        2.58        0.51      1.39 o
  -7  -9   4        2.03        2.31      1.87 o
  -6  -9   4        0.59        0.84      1.49 o
  -5  -9   4       13.38       15.17      1.30 o
  -4  -9   4        0.00       -0.87      0.87 o
  -3  -9   4        1.88        3.74      0.91 o
  -2  -9   4        0.25        1.69      0.89 o
  -1  -9   4        8.49        8.65      0.73 o
   0  -9   4       63.56       62.17      1.51 o
   1  -9   4        5.45        6.25      0.54 o
   2  -9   4        0.08       -0.40      0.40 o
   3  -9   4       18.28       18.29      0.69 o
   4  -9   4        4.67        4.88      0.45 o
   5  -9   4       15.03       12.64      0.82 o
   6  -9   4        0.00       -0.36      0.36 o
   7  -9   4        0.00        0.20      0.60 o
   8  -9   4        2.32        2.61      0.49 o
   9  -9   4        3.00        4.38      0.56 o
  10  -9   4        1.88        1.82      0.52 o
  -9  -8   4        0.63        2.19      1.41 o
  -8  -8   4        0.25       -1.56      1.56 o
  -7  -8   4        0.93       -0.40      1.51 o
  -6  -8   4        8.12        7.26      1.06 o
  -5  -8   4        7.10        8.40      1.04 o
  -4  -8   4       16.53       15.10      1.18 o
  -3  -8   4        3.55        2.52      0.81 o
  -2  -8   4        3.74        3.27      0.46 o
  -1  -8   4       49.55       46.12      1.10 o
   0  -8   4        0.67        0.53      0.38 o
   1  -8   4        2.56        1.86      0.39 o
   2  -8   4      353.05      346.01      4.73 o
   3  -8   4        6.91        7.40      0.48 o
   4  -8   4       18.77       16.61      0.67 o
   5  -8   4       45.05       42.85      1.11 o
   6  -8   4       23.22       22.35      0.79 o
   7  -8   4        1.82        1.08      0.39 o
   8  -8   4        0.01        0.18      0.38 o
   9  -8   4        0.25        0.47      0.42 o
  10  -8   4        3.14        3.93      0.54 o
 -10  -7   4        0.37       -0.67      1.34 o
  -9  -7   4        0.07        0.23      1.22 o
  -8  -7   4        2.77        2.50      1.56 o
  -7  -7   4        1.29        4.82      1.50 o
  -6  -7   4       13.16       14.01      0.88 o
  -5  -7   4        1.49        0.81      0.48 o
  -4  -7   4       73.66       73.63      1.49 o
  -3  -7   4        5.63        8.91      0.44 o
  -2  -7   4      137.64      129.79      1.70 o
  -1  -7   4       10.39       11.74      0.72 o
   0  -7   4       85.30       77.69      1.05 o
   1  -7   4      150.45      146.92      1.83 o
   2  -7   4       62.37       62.03      0.89 o
   3  -7   4       51.53       49.60      0.79 o
   4  -7   4      171.63      172.25      2.12 o
   5  -7   4      126.83      115.81      2.10 o
   6  -7   4        2.55        2.85      0.35 o
   7  -7   4        8.94        9.58      0.51 o
   8  -7   4        0.23       -0.18      0.36 o
   9  -7   4        1.09        0.73      0.36 o
  10  -7   4        0.72        1.10      0.41 o
  11  -7   4        4.19        5.98      0.54 o
 -10  -6   4        0.27       -1.08      1.08 o
  -9  -6   4        6.71        6.77      1.22 o
  -8  -6   4       16.01       17.78      0.99 o
  -7  -6   4        0.16        0.14      0.54 o
  -6  -6   4       62.75       59.21      1.54 o
  -5  -6   4        0.74        0.89      0.43 o
  -4  -6   4        0.08        0.76      0.28 o
  -3  -6   4       73.50       79.60      1.18 o
  -2  -6   4       19.43       23.55      0.57 o
  -1  -6   4      140.05      129.54      1.63 o
   0  -6   4      190.80      178.50      1.97 o
   1  -6   4      180.90      183.54      1.99 o
   2  -6   4       67.19       67.17      0.84 o
   3  -6   4        7.10        7.24      0.29 o
   4  -6   4        2.14        2.53      0.26 o
   5  -6   4       40.60       35.56      0.67 o
   6  -6   4       22.86       18.32      0.47 o
   7  -6   4        5.50        4.79      0.30 o
   8  -6   4        9.33        9.73      0.49 o
   9  -6   4        0.57        0.08      0.32 o
  10  -6   4        0.34       -0.15      0.34 o
  11  -6   4        0.13       -0.42      0.42 o
 -11  -5   4        0.99        0.38      1.49 o
 -10  -5   4        0.09        0.31      0.55 o
  -9  -5   4        0.40        0.44      0.52 o
  -8  -5   4       17.46       17.31      1.03 o
  -7  -5   4        0.01        0.21      0.43 o
  -6  -5   4      174.41      170.83      2.64 o
  -5  -5   4      293.25      293.17      4.09 o
  -4  -5   4        0.00       -0.02      0.23 o
  -3  -5   4        2.26        2.73      0.32 o
  -2  -5   4        4.52        6.79      0.29 o
  -1  -5   4        3.93        2.86      0.27 o
   0  -5   4      135.21      127.76      1.44 o
   1  -5   4      639.66      668.86      6.48 o
   2  -5   4       82.38       73.03      0.85 o
   3  -5   4       73.25       87.80      1.03 o
   4  -5   4        8.01        7.40      0.29 o
   5  -5   4        0.26        0.05      0.18 o
   6  -5   4       45.32       37.45      0.61 o
   7  -5   4        6.43        4.42      0.34 o
   8  -5   4        3.07        2.18      0.26 o
   9  -5   4       11.37       12.36      0.47 o
  10  -5   4        1.29        1.52      0.40 o
  11  -5   4       20.13       21.01      0.83 o
 -11  -4   4        0.33        0.71      0.69 o
 -10  -4   4       11.60       11.38      0.75 o
  -9  -4   4        1.01        1.63      0.50 o
  -8  -4   4        2.09        1.40      0.52 o
  -7  -4   4       22.60       22.61      0.81 o
  -6  -4   4       12.08       13.41      0.60 o
  -5  -4   4       91.13       90.04      1.26 o
  -4  -4   4       26.76       24.86      0.56 o
  -3  -4   4       48.54       50.03      0.80 o
  -2  -4   4      184.12      182.04      1.82 o
  -1  -4   4       35.49       58.50      0.76 o
   0  -4   4      904.84     1011.55      9.10 o
   1  -4   4       44.34       44.26      0.59 o
   2  -4   4      864.44      885.19      8.49 o
   3  -4   4      120.87      142.06      1.39 o
   4  -4   4      139.71      148.16      1.47 o
   5  -4   4       71.38       83.45      0.91 o
   6  -4   4      138.73      126.01      1.41 o
   7  -4   4       90.34       84.96      1.05 o
   8  -4   4        2.56        1.64      0.24 o
   9  -4   4      127.41      133.43      1.59 o
  10  -4   4        1.38        2.01      0.36 o
  11  -4   4       11.26       10.57      0.58 o
  12  -4   4        1.46        2.05      0.79 o
 -12  -3   4        5.56        8.87      0.81 o
 -11  -3   4        0.69        2.26      0.60 o
 -10  -3   4       11.23       14.13      0.82 o
  -9  -3   4        0.89        0.67      0.52 o
  -8  -3   4        9.11        8.12      0.56 o
  -7  -3   4        5.08        5.99      0.48 o
  -6  -3   4       11.24       10.25      0.63 o
  -5  -3   4      145.95      139.63      1.71 o
  -4  -3   4      299.61      311.60      3.17 o
  -3  -3   4      295.31      308.03      3.11 o
  -2  -3   4      334.88      357.60      3.55 o
  -1  -3   4       21.87       19.98      0.37 o
   0  -3   4     1287.82     1382.93     12.35 o
   1  -3   4     2755.41     3000.13     26.56 o
   2  -3   4      529.96      586.57      5.25 o
   3  -3   4      292.52      319.42      2.93 o
   4  -3   4        0.04        0.03      0.08 o
   5  -3   4       47.49       40.88      0.50 o
   6  -3   4       27.16       21.71      0.35 o
   7  -3   4      153.94      155.47      1.69 o
   8  -3   4        2.39        2.27      0.23 o
   9  -3   4        7.49        8.11      0.39 o
  10  -3   4       25.63       25.77      0.68 o
  11  -3   4        3.39        4.66      0.46 o
  12  -3   4        1.88        3.06      0.61 o
 -12  -2   4       10.92       12.87      0.85 o
 -11  -2   4        1.75        4.07      0.90 o
 -10  -2   4       10.59       10.96      0.68 o
  -9  -2   4        2.81        4.28      0.50 o
  -8  -2   4       65.85       55.37      1.20 o
  -7  -2   4       79.23       70.20      1.34 o
  -6  -2   4       40.95       34.83      0.66 o
  -5  -2   4       33.25       42.16      0.79 o
  -4  -2   4       73.62       69.10      0.87 o
  -3  -2   4      211.82      229.53      2.19 o
  -2  -2   4       95.14      108.52      1.19 o
  -1  -2   4      212.80      199.11      1.89 o
   0  -2   4      165.87      196.17      1.84 o
   1  -2   4      184.45      199.46      1.98 o
   2  -2   4       33.65       37.86      0.55 o
   3  -2   4        0.68       -0.09      0.09 o
   4  -2   4       20.81       21.32      0.33 o
   5  -2   4       13.97       15.43      0.31 o
   6  -2   4        8.71        8.12      0.27 o
   7  -2   4        0.10        0.01      0.15 o
   8  -2   4        2.22        2.54      0.23 o
   9  -2   4       34.44       33.83      0.76 o
  10  -2   4        8.32        8.96      0.44 o
  11  -2   4        3.61        3.47      0.44 o
  12  -2   4        1.44        0.32      0.71 o
 -13  -1   4        0.12       -0.63      0.63 o
 -12  -1   4        1.90        1.89      0.60 o
 -11  -1   4        2.50        1.82      0.53 o
 -10  -1   4        5.57        6.11      0.58 o
  -9  -1   4        0.56        0.57      0.41 o
  -8  -1   4      135.76      117.69      1.93 o
  -7  -1   4        1.96        2.86      0.38 o
  -6  -1   4        8.20        9.79      0.31 o
  -5  -1   4       10.98        9.54      0.31 o
  -4  -1   4      305.27      365.70      3.42 o
  -3  -1   4        6.65        5.17      0.23 o
  -2  -1   4        0.04        0.50      0.17 o
  -1  -1   4      853.73      879.96      7.89 o
   0  -1   4      262.87      265.56      2.17 o
   1  -1   4        7.66        8.86      0.21 o
   2  -1   4      112.97      117.71      2.01 o
   3  -1   4      468.47      481.46      8.88 o
   4  -1   4      148.25      163.82      3.39 o
   5  -1   4       27.48       30.51      0.46 o
   6  -1   4        1.05        1.91      0.18 o
   7  -1   4        1.61        2.15      0.19 o
   8  -1   4       18.64       17.26      0.42 o
   9  -1   4        2.40        1.59      0.25 o
  10  -1   4        0.75        0.40      0.31 o
  11  -1   4        0.76        0.72      0.39 o
 -13   0   4        0.43        0.59      0.59 o
 -12   0   4        0.66        0.28      0.54 o
 -11   0   4        0.67       -0.16      0.46 o
 -10   0   4        0.61        0.71      0.43 o
  -9   0   4       16.80       10.98      0.77 o
  -8   0   4       33.01       31.83      0.88 o
  -7   0   4       99.42       98.38      1.23 o
  -6   0   4        7.11        4.16      0.24 o
  -5   0   4       37.48       33.59      0.55 o
  -4   0   4      753.59      849.62      7.68 o
  -3   0   4       55.19       59.36      0.65 o
  -2   0   4       16.59       18.24      0.33 o
  -1   0   4      128.06      139.57      1.26 o
   0   0   4      441.86      443.05      3.56 o
   1   0   4       29.42       32.46      0.42 o
   2   0   4        7.17        7.57      0.48 o
   3   0   4      819.48      892.83     22.44 o
   4   0   4      102.33      118.28      1.41 o
   5   0   4        2.41        2.35      0.21 o
   6   0   4        8.31        8.95      0.27 o
   7   0   4       18.62       18.68      0.45 o
   8   0   4        0.46        0.09      0.21 o
   9   0   4        0.01       -0.12      0.23 o
  10   0   4       10.85       11.71      0.59 o
  11   0   4        1.60        1.68      0.43 o
 -13   1   4        0.00       -0.28      0.55 o
 -12   1   4        7.34        9.03      0.71 o
 -11   1   4        0.20        0.15      0.46 o
 -10   1   4        9.94       10.91      0.64 o
  -9   1   4        1.26        0.65      0.38 o
  -8   1   4       28.20       33.20      0.81 o
  -7   1   4        4.53        6.85      0.31 o
  -6   1   4        0.02        0.04      0.16 o
  -5   1   4       67.34       60.58      0.77 o
  -4   1   4     1095.22     1091.63      9.31 o
  -3   1   4      353.28      405.10      3.33 o
  -2   1   4       95.46      110.85      1.29 o
  -1   1   4       38.56       42.08      0.49 o
   0   1   4       98.16       89.53      0.83 o
   1   1   4      388.32      396.35      3.55 o
   2   1   4      125.33      121.51      1.44 o
   3   1   4        3.86        7.09      0.20 o
   4   1   4        3.43        4.08      0.19 o
   5   1   4      130.78      144.17      1.50 o
   6   1   4        1.57        1.46      0.22 o
   7   1   4       14.35       12.66      0.38 o
   8   1   4       32.12       30.05      0.69 o
   9   1   4        3.11        2.56      0.41 o
  10   1   4        0.53        0.39      0.41 o
  11   1   4        0.00        0.23      0.42 o
 -13   2   4        0.48        0.38      0.58 o
 -12   2   4        0.28        0.65      0.50 o
 -11   2   4        4.18        5.04      0.55 o
 -10   2   4        0.20        0.37      0.39 o
  -9   2   4       12.42       11.13      0.53 o
  -8   2   4       11.39       15.79      0.57 o
  -7   2   4       15.85       16.00      0.49 o
  -6   2   4      139.30      132.13      1.33 o
  -5   2   4      327.15      343.77      3.56 o
  -4   2   4       91.38      109.02      1.12 o
  -3   2   4       10.95        3.87      0.14 o
  -2   2   4        3.79       12.04      0.29 o
  -1   2   4      808.89      879.21      7.43 o
   0   2   4      433.61      462.05      4.16 o
   1   2   4      533.69      526.94      4.42 o
   2   2   4        7.35        3.50      0.18 o
   3   2   4       86.07      102.81      1.11 o
   4   2   4       67.28       69.16      1.03 o
   5   2   4        9.02        8.47      0.30 o
   6   2   4        2.01        1.64      0.23 o
   7   2   4       36.94       34.74      0.66 o
   8   2   4       23.64       22.17      0.75 o
   9   2   4        4.02        4.66      0.51 o
  10   2   4        0.56        0.72      0.43 o
  11   2   4        0.15       -0.43      0.43 o
 -13   3   4        5.51        7.17      0.71 o
 -12   3   4        6.29        6.53      0.63 o
 -11   3   4       12.32       13.26      0.75 o
 -10   3   4        0.80        0.68      0.51 o
  -9   3   4        0.05        0.58      0.36 o
  -8   3   4      104.67       97.13      1.50 o
  -7   3   4      209.84      189.83      1.96 o
  -6   3   4        4.26        5.49      0.26 o
  -5   3   4      180.85      206.26      2.04 o
  -4   3   4       12.56       14.61      0.30 o
  -3   3   4      115.40      113.38      1.11 o
  -2   3   4      782.88      902.97      8.65 o
  -1   3   4     1955.63     2090.41     18.62 o
   0   3   4     1312.60     1436.21     12.06 o
   1   3   4       50.95       66.55      0.73 o
   2   3   4        0.82        1.59      0.17 o
   3   3   4        0.08       -0.14      0.14 o
   4   3   4       48.36       45.55      0.71 o
   5   3   4        3.25        1.65      0.26 o
   6   3   4       11.17       11.44      0.40 o
   7   3   4        6.49        5.30      0.39 o
   8   3   4        4.15        1.97      0.43 o
   9   3   4        1.31        0.40      0.41 o
  10   3   4        0.13        0.67      0.54 o
 -13   4   4        6.61        8.26      0.75 o
 -12   4   4        2.31        4.40      0.70 o
 -11   4   4        9.18        7.70      0.61 o
 -10   4   4       10.37       10.03      0.62 o
  -9   4   4        2.67        2.14      0.42 o
  -8   4   4      285.62      267.97      3.37 o
  -7   4   4       48.80       49.94      0.79 o
  -6   4   4       85.97       84.23      0.90 o
  -5   4   4       83.00       81.13      0.95 o
  -4   4   4        0.90        0.13      0.14 o
  -3   4   4       10.47        9.19      0.26 o
  -2   4   4       51.75       51.83      0.88 o
  -1   4   4       81.01       71.81      0.89 o
   0   4   4      633.43      670.51      5.73 o
   1   4   4       20.94       11.13      0.37 o
   2   4   4        7.51       10.91      0.37 o
   3   4   4       13.58       14.13      0.58 o
   4   4   4        0.06       -0.17      0.22 o
   5   4   4       90.31       82.43      1.17 o
   6   4   4        1.44        0.27      0.33 o
   7   4   4        4.70        4.68      0.47 o
   8   4   4        0.67        0.08      0.42 o
   9   4   4        0.62       -0.44      0.44 o
  10   4   4        6.43        7.48      0.67 o
 -13   5   4        0.09        0.18      0.54 o
 -12   5   4        4.59        6.50      0.65 o
 -11   5   4        8.52        8.58      0.66 o
 -10   5   4       29.01       25.10      0.87 o
  -9   5   4        3.18        3.89      0.91 o
  -8   5   4      290.99      277.77      3.20 o
  -7   5   4      294.03      280.44      3.18 o
  -6   5   4       18.65       19.20      0.41 o
  -5   5   4      126.93      119.33      1.72 o
  -4   5   4        8.00        9.76      0.32 o
  -3   5   4        1.36        1.78      0.20 o
  -2   5   4       59.42       62.60      1.25 o
  -1   5   4       24.71       21.57      0.43 o
   0   5   4      522.42      518.46      4.51 o
   1   5   4       22.69       18.55      0.53 o
   2   5   4        2.80        2.62      0.26 o
   3   5   4      114.63      110.72      1.32 o
   4   5   4       28.82       26.93      0.64 o
   5   5   4       53.36       50.22      0.99 o
   6   5   4       10.88       10.13      0.77 o
   7   5   4       13.92       15.41      0.69 o
   8   5   4        0.58        0.59      0.46 o
   9   5   4        4.61        4.03      0.59 o
 -13   6   4        1.48        2.32      0.74 o
 -12   6   4        5.57        5.71      0.79 o
 -11   6   4        0.08       -0.33      0.54 o
 -10   6   4        0.12       -0.23      0.38 o
  -9   6   4        0.00       -0.16      0.31 o
  -8   6   4       15.11       15.55      0.55 o
  -7   6   4       60.51       58.63      0.97 o
  -6   6   4      106.67      110.72      1.45 o
  -5   6   4       25.00       23.58      0.54 o
  -4   6   4        0.98        0.49      0.21 o
  -3   6   4       11.00       11.08      0.46 o
  -2   6   4        1.61        1.39      0.23 o
  -1   6   4      153.70      154.74      2.43 o
   0   6   4       16.92       18.53      0.45 o
   1   6   4      585.10      564.77      5.60 o
   2   6   4       36.47       32.23      0.93 o
   3   6   4        6.48        6.00      0.47 o
   4   6   4        5.47        5.50      0.48 o
   5   6   4        7.77        7.13      0.53 o
   6   6   4        0.11        0.05      0.42 o
   7   6   4        0.00        0.80      0.46 o
   8   6   4        8.57        7.22      0.67 o
   9   6   4        2.91        1.35      0.61 o
 -12   7   4        2.80        4.08      0.93 o
 -11   7   4        0.46       -0.51      0.72 o
 -10   7   4        0.05       -0.14      0.46 o
  -9   7   4       10.82       11.47      0.66 o
  -8   7   4        5.19        4.39      0.45 o
  -7   7   4       85.75       86.16      1.71 o
  -6   7   4        7.09        5.65      0.43 o
  -5   7   4       71.18       76.99      1.30 o
  -4   7   4       12.31       11.02      0.40 o
  -3   7   4        2.76        3.55      0.32 o
  -2   7   4      142.88      147.06      2.04 o
  -1   7   4      616.71      592.30      7.75 o
   0   7   4       37.86       40.47      0.78 o
   1   7   4       32.54       31.76      0.77 o
   2   7   4       17.39       17.89      0.61 o
   3   7   4       14.12       13.78      0.64 o
   4   7   4        4.65        4.59      0.49 o
   5   7   4        1.49        1.73      0.52 o
   6   7   4        0.74        1.27      0.49 o
   7   7   4        1.05        1.72      0.53 o
   8   7   4        0.54        0.12      0.57 o
 -12   8   4        0.19       -0.53      1.65 o
 -11   8   4        0.11       -0.59      0.59 o
 -10   8   4        1.10        2.20      0.55 o
  -9   8   4       12.69       10.98      0.69 o
  -8   8   4        0.71        0.01      0.38 o
  -7   8   4        2.50        3.17      0.44 o
  -6   8   4        3.61        5.08      0.44 o
  -5   8   4        0.16       -0.17      0.31 o
  -4   8   4        0.12        0.16      0.34 o
  -3   8   4        1.85        2.81      0.59 o
  -2   8   4        6.67        6.62      0.52 o
  -1   8   4        0.08       -0.07      0.41 o
   0   8   4      161.68      156.68      2.64 o
   1   8   4       30.96       29.04      0.76 o
   2   8   4        1.14        0.66      0.41 o
   3   8   4        0.05       -0.32      0.40 o
   4   8   4        0.00       -0.10      0.44 o
   5   8   4        3.20        3.48      0.56 o
   6   8   4        0.76        0.34      0.51 o
   7   8   4       13.48       13.36      0.83 o
 -11   9   4        2.08        1.90      1.77 o
 -10   9   4        8.54        9.01      2.06 o
  -9   9   4        4.75        4.18      0.86 o
  -8   9   4        7.40        7.75      0.88 o
  -7   9   4        0.15       -0.50      0.50 o
  -6   9   4        0.68        0.14      0.51 o
  -5   9   4       34.93       34.84      1.36 o
  -4   9   4        1.86        0.76      0.52 o
  -3   9   4        0.09       -0.78      0.78 o
  -2   9   4        5.00        5.02      0.65 o
  -1   9   4       46.11       47.92      1.09 o
   0   9   4       28.83       25.40      0.91 o
   1   9   4       10.06        9.33      0.64 o
   2   9   4        0.01       -0.49      0.49 o
   3   9   4        4.33        5.19      0.70 o
   4   9   4        5.31        6.00      0.74 o
   5   9   4        9.02        9.50      0.85 o
   6   9   4        0.01        0.59      0.68 o
 -11  10   4        1.76        4.17      2.01 o
 -10  10   4        1.59        0.53      1.70 o
  -9  10   4        0.17        0.47      1.44 o
  -8  10   4        9.76        8.26      0.97 o
  -7  10   4        2.16        1.53      1.11 o
  -6  10   4        6.87        6.57      0.82 o
  -5  10   4        8.29        7.79      0.99 o
  -4  10   4        0.62       -0.36      0.52 o
  -3  10   4        0.53        0.53      0.92 o
  -2  10   4        2.37        2.17      0.93 o
  -1  10   4        9.22        8.97      0.89 o
   0  10   4        0.06       -0.15      0.90 o
   1  10   4        1.90        2.03      0.86 o
   2  10   4       19.35       22.96      1.24 o
   3  10   4        0.02       -0.62      0.62 o
   4  10   4       14.75       17.48      1.06 o
   5  10   4        1.03        0.86      0.67 o
 -10  11   4        0.17       -1.61      1.86 o
  -9  11   4        0.50       -0.07      1.65 o
  -8  11   4        0.54       -0.57      1.69 o
  -7  11   4        1.88        1.41      1.41 o
  -6  11   4        2.17        1.67      0.66 o
  -5  11   4        4.43        3.66      0.72 o
  -4  11   4        1.50        1.12      0.85 o
  -3  11   4        1.23        2.11      1.11 o
  -2  11   4        0.31        0.81      0.78 o
  -1  11   4        6.87        6.69      1.20 o
   0  11   4        7.95        9.73      1.79 o
   1  11   4        5.34        4.62      1.65 o
   2  11   4        3.48        3.68      1.86 o
   3  11   4        0.02       -0.62      1.70 o
   4  11   4        0.08        1.26      1.87 o
  -8  12   4        2.44        1.18      2.07 o
  -7  12   4        1.39       -0.52      1.70 o
  -6  12   4        0.67        0.72      0.71 o
  -5  12   4        8.81        8.24      0.93 o
  -4  12   4        0.94        1.34      0.74 o
  -3  12   4        0.36       -0.62      0.88 o
  -2  12   4        1.48        1.46      0.94 o
  -1  12   4        0.32       -0.07      1.82 o
   0  12   4        1.58       -1.19      1.64 o
   1  12   4        1.14       -1.87      1.87 o
   2  12   4        1.83        4.81      2.10 o
  -6  13   4        0.70        1.35      2.06 o
  -5  13   4        0.36        0.38      1.36 o
  -4  13   4        1.31       -0.14      1.02 o
  -3  13   4        4.91        4.62      1.19 o
  -2  13   4        1.48        1.52      2.12 o
  -1  13   4        1.65        2.49      2.25 o
  -1 -13   5        0.54        0.50      1.91 o
   0 -13   5        0.04        0.24      1.90 o
   1 -13   5        0.00       -1.01      1.65 o
   2 -13   5        3.16        1.76      1.03 o
   3 -13   5        0.01       -0.47      0.85 o
   4 -13   5        2.77        3.90      1.66 o
  -3 -12   5        1.98        1.78      1.32 o
  -2 -12   5        0.23       -0.23      1.77 o
  -1 -12   5        9.08        7.68      1.95 o
   0 -12   5        0.08        0.11      1.54 o
   1 -12   5        1.61        1.62      1.57 o
   2 -12   5        0.29       -0.27      2.19 o
   3 -12   5        0.56        1.08      0.85 o
   4 -12   5        4.44        6.30      1.33 o
   5 -12   5        7.84        8.08      0.73 o
   6 -12   5        3.24        3.64      0.59 o
  -5 -11   5        1.12       -0.38      1.34 o
  -4 -11   5        2.31        1.72      1.31 o
  -3 -11   5        0.48       -1.09      1.09 o
  -2 -11   5        0.01        0.10      1.03 o
  -1 -11   5        0.72        1.51      1.09 o
   0 -11   5       40.26       45.52      2.01 o
   1 -11   5        8.23        8.35      1.57 o
   2 -11   5        0.35        0.03      0.45 o
   3 -11   5        0.35        0.36      0.49 o
   4 -11   5        1.37        0.67      0.48 o
   5 -11   5        8.81        9.86      0.74 o
   6 -11   5        1.21        0.70      0.48 o
   7 -11   5        3.40        4.17      0.64 o
   8 -11   5        0.81        0.80      0.55 o
  -7 -10   5        0.00       -0.11      1.91 o
  -6 -10   5       11.48       13.06      2.29 o
  -5 -10   5        0.02        0.62      1.17 o
  -4 -10   5        0.33        1.42      1.28 o
  -3 -10   5       23.07       26.26      1.52 o
  -2 -10   5        2.00        3.71      0.97 o
  -1 -10   5        3.95        2.90      0.99 o
   0 -10   5        6.03        7.88      0.95 o
   1 -10   5       12.18       11.85      0.81 o
   2 -10   5        6.75        5.51      0.55 o
   3 -10   5        2.74        1.54      0.62 o
   4 -10   5       11.84        9.49      0.58 o
   5 -10   5        1.25        0.77      0.41 o
   6 -10   5        8.46        8.58      0.57 o
   7 -10   5        0.47        0.10      0.44 o
   8 -10   5        0.24       -0.45      0.45 o
   9 -10   5        0.76        1.84      0.56 o
  -8  -9   5        0.96       -1.65      1.96 o
  -7  -9   5        0.78       -1.80      1.80 o
  -6  -9   5        2.75        4.42      1.13 o
  -5  -9   5        0.68        0.45      1.01 o
  -4  -9   5        0.27       -0.80      1.76 o
  -3  -9   5        0.00        0.97      0.85 o
  -2  -9   5        2.41        0.62      0.84 o
  -1  -9   5       29.51       29.93      0.99 o
   0  -9   5        2.77        2.33      0.47 o
   1  -9   5       34.78       34.06      2.13 o
   2  -9   5        8.82        8.30      0.74 o
   3  -9   5       22.12       20.33      1.06 o
   4  -9   5        4.62        4.19      0.45 o
   5  -9   5        0.08       -0.48      0.48 o
   6  -9   5        1.35        0.99      0.53 o
   7  -9   5       15.92       17.55      0.75 o
   8  -9   5        0.08        0.00      0.42 o
   9  -9   5       17.45       20.48      0.85 o
  10  -9   5        0.23        1.28      0.83 o
  -9  -8   5        1.48        1.19      1.47 o
  -8  -8   5        0.84       -0.58      1.58 o
  -7  -8   5        0.00       -1.18      1.54 o
  -6  -8   5       34.34       28.38      1.53 o
  -5  -8   5       14.33       12.97      1.24 o
  -4  -8   5        0.74        1.91      0.94 o
  -3  -8   5        4.94        5.88      1.79 o
  -2  -8   5       25.50       24.03      0.84 o
  -1  -8   5       12.50       10.92      0.60 o
   0  -8   5       22.45       23.75      1.42 o
   1  -8   5       40.55       39.01      1.01 o
   2  -8   5      142.27      144.88      2.06 o
   3  -8   5      169.12      164.14      2.29 o
   4  -8   5       13.50       12.48      0.54 o
   5  -8   5        0.03       -0.12      0.34 o
   6  -8   5        1.77        1.45      0.39 o
   7  -8   5       29.42       29.47      0.90 o
   8  -8   5        5.09        5.77      0.52 o
   9  -8   5        6.58        6.80      0.56 o
  10  -8   5        0.74        0.50      0.47 o
 -10  -7   5        4.05        6.50      1.56 o
  -9  -7   5        0.22        2.14      1.75 o
  -8  -7   5        0.01        0.92      1.53 o
  -7  -7   5        2.47        3.59      1.00 o
  -6  -7   5       19.45       20.44      1.30 o
  -5  -7   5      199.58      198.28      4.29 o
  -4  -7   5      124.14      112.55      4.93 o
  -3  -7   5       24.90       25.04      0.97 o
  -2  -7   5       50.83       46.92      1.10 o
  -1  -7   5      278.00      280.82      3.94 o
   0  -7   5      138.53      130.80      2.07 o
   1  -7   5        0.22        0.81      0.33 o
   2  -7   5      181.38      176.19      2.13 o
   3  -7   5        2.85        3.73      0.34 o
   4  -7   5       20.33       17.81      0.58 o
   5  -7   5        4.11        4.59      0.38 o
   6  -7   5        2.97        3.24      0.36 o
   7  -7   5        2.13        3.60      0.40 o
   8  -7   5        4.68        3.88      0.43 o
   9  -7   5        0.01       -0.41      0.41 o
  10  -7   5        3.24        4.50      0.72 o
 -10  -6   5        1.54        3.23      1.32 o
  -9  -6   5        4.18        1.86      1.44 o
  -8  -6   5        7.42        5.75      1.61 o
  -7  -6   5        0.59        0.64      0.89 o
  -6  -6   5       18.34       16.95      0.83 o
  -5  -6   5      129.91      123.05      2.09 o
  -4  -6   5       85.85       88.47      1.32 o
  -3  -6   5      176.90      169.96      2.11 o
  -2  -6   5       59.53       53.11      0.96 o
  -1  -6   5       60.41       68.12      0.89 o
   0  -6   5      138.92      140.68      1.62 o
   1  -6   5      165.19      164.37      1.98 o
   2  -6   5      176.29      175.81      1.93 o
   3  -6   5       18.20       19.55      0.43 o
   4  -6   5      143.85      136.75      1.70 o
   5  -6   5        0.19       -0.20      0.20 o
   6  -6   5       29.40       29.28      0.61 o
   7  -6   5       11.24       13.35      0.41 o
   8  -6   5        0.27        0.37      0.28 o
   9  -6   5        1.48        1.17      0.51 o
  10  -6   5        0.22        0.47      0.37 o
  11  -6   5        3.55        3.51      0.49 o
 -11  -5   5        1.49        4.42      1.38 o
 -10  -5   5        2.11       -0.56      1.06 o
  -9  -5   5        0.03       -0.77      0.77 o
  -8  -5   5        1.18        1.58      0.51 o
  -7  -5   5        1.30        1.58      0.52 o
  -6  -5   5        0.07       -0.38      0.38 o
  -5  -5   5       10.72        9.67      0.48 o
  -4  -5   5       68.30       62.60      1.01 o
  -3  -5   5      104.83       96.03      1.32 o
  -2  -5   5       38.53       41.84      0.74 o
  -1  -5   5       69.08       63.37      0.86 o
   0  -5   5       58.22       74.64      1.03 o
   1  -5   5       97.91      101.04      1.79 o
   2  -5   5       13.72       15.19      0.42 o
   3  -5   5        2.90        3.09      0.19 o
   4  -5   5       29.66       23.73      0.49 o
   5  -5   5        9.10        8.23      0.30 o
   6  -5   5       65.33       61.64      1.02 o
   7  -5   5        0.57        0.84      0.22 o
   8  -5   5        2.72        2.85      0.27 o
   9  -5   5        5.36        5.38      0.38 o
  10  -5   5       30.84       27.32      0.74 o
  11  -5   5        0.18        0.67      0.41 o
 -11  -4   5       21.86       26.14      1.68 o
 -10  -4   5        3.43        4.42      0.64 o
  -9  -4   5       11.57       15.60      0.88 o
  -8  -4   5       11.06       10.91      0.67 o
  -7  -4   5       27.25       24.41      0.88 o
  -6  -4   5        0.09       -0.38      0.38 o
  -5  -4   5        0.34        0.41      0.24 o
  -4  -4   5       67.90       69.98      1.05 o
  -3  -4   5       94.81      103.84      1.25 o
  -2  -4   5       52.13       65.03      0.86 o
  -1  -4   5       93.48      124.39      1.39 o
   0  -4   5        1.02        0.84      0.16 o
   1  -4   5       24.37       27.61      0.46 o
   2  -4   5      189.91      172.73      1.97 o
   3  -4   5       93.25       96.37      1.13 o
   4  -4   5       10.44        8.36      0.40 o
   5  -4   5      149.02      139.72      1.52 o
   6  -4   5        5.58        5.57      0.23 o
   7  -4   5        4.03        4.96      0.24 o
   8  -4   5       39.42       40.08      0.65 o
   9  -4   5       18.06       19.61      0.52 o
  10  -4   5       27.18       25.37      0.68 o
  11  -4   5        1.03       -0.30      0.49 o
 -12  -3   5        0.02       -1.16      1.16 o
 -11  -3   5        6.26        8.50      0.77 o
 -10  -3   5        9.06        9.43      0.72 o
  -9  -3   5        2.64        1.72      0.55 o
  -8  -3   5       38.66       35.64      1.02 o
  -7  -3   5       10.21       12.22      0.61 o
  -6  -3   5       16.07       13.86      0.78 o
  -5  -3   5        0.45       -0.27      0.27 o
  -4  -3   5        5.70        9.26      0.56 o
  -3  -3   5      154.89      158.46      1.73 o
  -2  -3   5        0.70        2.74      0.29 o
  -1  -3   5        2.73        7.55      0.29 o
   0  -3   5        6.14        6.45      0.21 o
   1  -3   5       31.57       41.30      0.51 o
   2  -3   5       16.05       21.65      0.38 o
   3  -3   5       82.39      105.00      1.18 o
   4  -3   5       29.34       30.71      0.49 o
   5  -3   5      188.21      184.36      2.03 o
   6  -3   5      168.54      165.72      2.08 o
   7  -3   5       11.91       14.40      0.31 o
   8  -3   5        3.06        2.14      0.22 o
   9  -3   5        0.23        0.52      0.23 o
  10  -3   5        2.46        1.79      0.33 o
  11  -3   5        0.06       -0.38      0.40 o
 -12  -2   5        1.97        1.52      0.79 o
 -11  -2   5        0.09       -0.14      0.67 o
 -10  -2   5        8.36        6.69      0.62 o
  -9  -2   5        3.73        3.11      0.54 o
  -8  -2   5        2.05        0.69      0.41 o
  -7  -2   5       72.82       70.61      1.35 o
  -6  -2   5        5.45        6.25      0.36 o
  -5  -2   5       19.61       18.81      0.46 o
  -4  -2   5        0.31        0.00      0.19 o
  -3  -2   5       35.95       49.18      0.64 o
  -2  -2   5      474.14      515.91      5.06 o
  -1  -2   5      287.03      348.39      3.22 o
   0  -2   5      417.76      435.32      4.23 o
   1  -2   5      472.89      495.85      4.44 o
   2  -2   5        0.47        0.74      0.12 o
   3  -2   5       30.66       29.67      0.42 o
   4  -2   5      560.75      569.15      7.19 o
   5  -2   5       57.42       48.98      1.03 o
   6  -2   5      133.71      128.56      1.35 o
   7  -2   5        4.36        5.80      0.59 o
   8  -2   5       83.21       81.92      1.05 o
   9  -2   5        0.71        0.49      0.21 o
  10  -2   5        8.20        8.35      0.55 o
  11  -2   5        0.00       -0.04      0.42 o
 -12  -1   5        0.60       -0.08      0.55 o
 -11  -1   5        1.27        1.89      0.55 o
 -10  -1   5       30.70       28.57      1.08 o
  -9  -1   5        0.80        0.21      0.41 o
  -8  -1   5        6.60        4.03      0.46 o
  -7  -1   5       25.32       23.78      0.92 o
  -6  -1   5       75.96       79.97      1.27 o
  -5  -1   5        0.54        0.38      0.18 o
  -4  -1   5       72.44       73.29      0.99 o
  -3  -1   5       17.78       15.35      0.32 o
  -2  -1   5        6.25        6.43      0.23 o
  -1  -1   5       34.60       31.74      0.42 o
   0  -1   5      185.52      222.59      1.95 o
   1  -1   5       35.77       26.89      0.35 o
   2  -1   5       36.55       30.72      0.47 o
   3  -1   5       50.32       51.23      1.38 o
   4  -1   5       11.35       11.87      0.70 o
   5  -1   5       68.37       64.33      2.59 o
   6  -1   5       10.63        9.17      0.27 o
   7  -1   5        0.32        0.07      0.22 o
   8  -1   5       19.38       17.49      0.40 o
   9  -1   5        6.56        6.74      0.30 o
  10  -1   5        9.39       10.56      0.45 o
  11  -1   5        0.12       -0.50      0.50 o
 -13   0   5        0.33        0.67      0.63 o
 -12   0   5        0.11       -0.54      0.79 o
 -11   0   5        2.21        1.34      0.52 o
 -10   0   5        9.99        6.82      0.60 o
  -9   0   5       13.12       10.52      0.61 o
  -8   0   5        5.23        4.00      0.56 o
  -7   0   5       55.22       54.53      0.84 o
  -6   0   5       31.37       26.56      0.59 o
  -5   0   5       18.61       27.79      0.51 o
  -4   0   5      279.52      275.01      2.61 o
  -3   0   5        0.01        0.91      0.14 o
  -2   0   5      290.54      313.76      3.13 o
  -1   0   5      231.38      217.87      1.93 o
   0   0   5      348.82      339.50      2.90 o
   1   0   5      170.83      216.46      2.00 o
   2   0   5        1.07        0.41      0.11 o
   3   0   5        1.63        2.98      0.52 o
   4   0   5       99.39       95.06      1.94 o
   5   0   5        0.09        0.26      0.13 o
   6   0   5       18.25       19.84      0.47 o
   7   0   5        0.01       -0.10      0.22 o
   8   0   5        0.03       -0.19      0.19 o
   9   0   5        0.14        0.12      0.22 o
  10   0   5       12.24       14.02      0.52 o
  11   0   5        0.08        0.37      0.51 o
 -13   1   5        0.06        0.70      0.59 o
 -12   1   5       14.23       13.77      0.82 o
 -11   1   5       14.73       13.23      0.74 o
 -10   1   5        0.94        2.02      0.46 o
  -9   1   5       40.87       31.97      1.23 o
  -8   1   5      127.58      117.27      1.96 o
  -7   1   5        2.86        2.48      0.27 o
  -6   1   5        0.02       -0.17      0.17 o
  -5   1   5       14.64       13.14      0.39 o
  -4   1   5       13.89       18.81      0.36 o
  -3   1   5        9.20       11.96      0.31 o
  -2   1   5     1032.49     1061.18     10.21 o
  -1   1   5       63.97       72.22      0.77 o
   0   1   5       75.54       79.19      0.81 o
   1   1   5        0.82        3.78      0.14 o
   2   1   5       78.73       69.36      0.71 o
   3   1   5        4.18        5.58      0.37 o
   4   1   5      171.16      175.41      2.12 o
   5   1   5        0.86        0.67      0.13 o
   6   1   5        0.02        0.16      0.16 o
   7   1   5       16.08       16.01      0.45 o
   8   1   5        2.24        1.94      0.26 o
   9   1   5        0.34        0.42      0.30 o
  10   1   5        0.02        0.36      0.36 o
  11   1   5        2.53        3.83      1.17 o
 -13   2   5        2.35        2.57      0.65 o
 -12   2   5        5.47        7.76      0.70 o
 -11   2   5        1.01        0.47      0.48 o
 -10   2   5       10.17        8.28      0.60 o
  -9   2   5        6.66        7.73      0.49 o
  -8   2   5       36.44       29.34      0.89 o
  -7   2   5      137.57      133.04      1.47 o
  -6   2   5        0.61        1.08      0.19 o
  -5   2   5       68.47       75.30      1.12 o
  -4   2   5       15.34       14.36      0.32 o
  -3   2   5      158.48      169.76      1.80 o
  -2   2   5       23.88       29.12      0.44 o
  -1   2   5      992.02     1125.99      9.02 o
   0   2   5      203.65      218.58      2.05 o
   1   2   5       14.28        8.55      0.24 o
   2   2   5       25.29       33.18      0.47 o
   3   2   5       24.94       25.92      0.41 o
   4   2   5      141.00      149.68      1.87 o
   5   2   5        7.22        7.39      0.28 o
   6   2   5       14.09       11.45      0.42 o
   7   2   5       17.46       17.83      0.47 o
   8   2   5       21.31       20.22      0.61 o
   9   2   5        0.73       -0.07      0.42 o
  10   2   5        1.03        0.70      0.41 o
 -13   3   5        0.12        0.89      0.57 o
 -12   3   5        2.33        3.02      0.58 o
 -11   3   5        1.02        0.94      0.46 o
 -10   3   5        6.59        5.96      0.67 o
  -9   3   5      144.39      137.92      2.02 o
  -8   3   5       15.43       12.67      0.52 o
  -7   3   5       21.90       22.89      0.61 o
  -6   3   5       68.84       72.34      1.07 o
  -5   3   5       98.19       98.43      1.29 o
  -4   3   5      431.79      460.66      4.30 o
  -3   3   5       83.63       96.74      1.23 o
  -2   3   5        0.33        0.35      0.13 o
  -1   3   5       36.92       38.85      0.53 o
   0   3   5      219.41      243.24      2.46 o
   1   3   5       58.27       66.29      0.75 o
   2   3   5        0.57        0.22      0.14 o
   3   3   5       38.72       33.46      0.77 o
   4   3   5        0.95        0.26      0.34 o
   5   3   5        0.10        0.29      0.21 o
   6   3   5       23.17       18.58      0.68 o
   7   3   5       58.24       53.60      0.99 o
   8   3   5        2.81        3.93      0.66 o
   9   3   5        0.01       -0.30      0.38 o
  10   3   5        0.01       -0.43      0.43 o
 -13   4   5        1.20        0.76      0.80 o
 -12   4   5        1.75        2.19      0.54 o
 -11   4   5       25.04       23.24      0.89 o
 -10   4   5        4.14        2.17      0.46 o
  -9   4   5        8.90        9.15      0.53 o
  -8   4   5       18.57       16.67      0.60 o
  -7   4   5       23.40       22.50      0.67 o
  -6   4   5      189.84      176.53      1.97 o
  -5   4   5       12.12       17.05      0.40 o
  -4   4   5        0.72       -0.13      0.16 o
  -3   4   5      132.69      142.50      1.47 o
  -2   4   5       21.15       18.50      0.39 o
  -1   4   5        0.28        0.61      0.16 o
   0   4   5       69.02       67.51      0.86 o
   1   4   5        2.91        3.35      0.21 o
   2   4   5       32.89       35.72      0.58 o
   3   4   5       12.19       13.14      0.48 o
   4   4   5        4.19        4.47      0.31 o
   5   4   5        4.66        3.44      0.30 o
   6   4   5        0.28        0.44      0.38 o
   7   4   5       38.18       34.13      1.53 o
   8   4   5       20.55       18.98      0.76 o
   9   4   5        1.89        1.11      0.50 o
 -13   5   5        1.12        1.73      0.93 o
 -12   5   5       15.04       15.44      0.82 o
 -11   5   5        2.54        0.90      0.47 o
 -10   5   5        0.03       -0.07      0.39 o
  -9   5   5        1.17        0.54      0.36 o
  -8   5   5        9.10        9.10      0.59 o
  -7   5   5      153.85      156.83      2.18 o
  -6   5   5       21.09       23.56      0.52 o
  -5   5   5       61.53       54.28      0.74 o
  -4   5   5        5.16        7.97      0.26 o
  -3   5   5       93.70       86.08      1.01 o
  -2   5   5        0.00       -0.15      0.17 o
  -1   5   5      355.03      344.85      4.21 o
   0   5   5      105.47      102.39      1.14 o
   1   5   5       17.25       17.13      0.47 o
   2   5   5       42.24       41.75      0.70 o
   3   5   5        4.44        3.21      0.31 o
   4   5   5       39.63       38.48      0.84 o
   5   5   5        3.67        3.34      0.47 o
   6   5   5        0.13        0.14      0.38 o
   7   5   5       45.60       48.84      1.18 o
   8   5   5        2.91        1.51      0.62 o
   9   5   5        5.72        7.50      0.66 o
 -13   6   5        3.54        0.29      1.54 o
 -12   6   5        5.69        4.86      2.15 o
 -11   6   5        7.57        6.49      0.76 o
 -10   6   5        0.98        1.56      0.58 o
  -9   6   5        1.13        2.31      0.53 o
  -8   6   5       13.98       14.84      0.94 o
  -7   6   5       42.78       40.16      1.12 o
  -6   6   5       45.70       46.79      0.96 o
  -5   6   5       10.20       11.35      0.39 o
  -4   6   5        0.85        1.55      0.23 o
  -3   6   5        4.35        2.76      0.34 o
  -2   6   5        8.46        7.46      0.36 o
  -1   6   5       29.94       32.75      0.62 o
   0   6   5     1474.25     1479.61     15.13 o
   1   6   5      172.61      169.78      2.13 o
   2   6   5      193.08      191.26      2.51 o
   3   6   5        0.01       -0.18      0.35 o
   4   6   5        2.03        2.62      0.43 o
   5   6   5        2.29        3.13      0.45 o
   6   6   5       10.58       12.09      0.66 o
   7   6   5       17.07       19.76      0.84 o
   8   6   5        6.20        4.79      0.64 o
 -12   7   5       12.95       16.68      2.17 o
 -11   7   5        0.10       -0.48      1.51 o
 -10   7   5        9.91        9.29      0.83 o
  -9   7   5       17.85       15.48      0.76 o
  -8   7   5        0.80        1.04      0.39 o
  -7   7   5       17.76       17.39      0.66 o
  -6   7   5       74.72       77.95      1.34 o
  -5   7   5       85.69       81.67      1.35 o
  -4   7   5        0.10       -0.09      0.23 o
  -3   7   5       17.71       18.58      0.56 o
  -2   7   5      175.12      170.95      2.60 o
  -1   7   5        0.36        1.38      0.41 o
   0   7   5      337.51      333.71      3.68 o
   1   7   5       10.75       10.62      0.49 o
   2   7   5       26.49       27.11      0.82 o
   3   7   5        2.85        2.11      0.49 o
   4   7   5       19.73       20.04      0.78 o
   5   7   5        0.21        0.04      0.56 o
   6   7   5        0.25       -0.29      0.45 o
   7   7   5        0.05        0.39      0.52 o
 -12   8   5        2.50        0.50      1.80 o
 -11   8   5        3.20        4.32      1.64 o
 -10   8   5        0.27       -1.32      1.46 o
  -9   8   5        6.06        4.94      1.86 o
  -8   8   5       22.61       20.40      0.98 o
  -7   8   5       30.16       26.78      1.50 o
  -6   8   5       25.71       24.29      0.99 o
  -5   8   5        0.19        0.38      0.54 o
  -4   8   5       99.06       95.90      1.98 o
  -3   8   5       35.06       36.54      1.54 o
  -2   8   5        0.00       -0.19      0.42 o
  -1   8   5       46.82       43.67      1.12 o
   0   8   5        0.01       -0.31      0.39 o
   1   8   5        0.93        0.01      0.54 o
   2   8   5        2.04        2.96      0.49 o
   3   8   5        0.26        0.12      0.43 o
   4   8   5        8.07        7.46      0.61 o
   5   8   5        0.71        0.99      0.56 o
   6   8   5        5.50        6.43      0.67 o
   7   8   5        7.56        8.75      0.74 o
 -11   9   5        3.42        2.07      1.82 o
 -10   9   5        0.35       -0.17      1.63 o
  -9   9   5        0.49        1.63      1.55 o
  -8   9   5       64.12       67.09      2.95 o
  -7   9   5        2.91        2.88      0.62 o
  -6   9   5       35.68       37.37      1.60 o
  -5   9   5        1.29        2.49      0.95 o
  -4   9   5        0.26       -0.25      0.51 o
  -3   9   5        4.32        3.48      0.84 o
  -2   9   5       12.13       12.27      0.85 o
  -1   9   5        1.75        1.62      0.43 o
   0   9   5        0.05        0.58      0.48 o
   1   9   5        8.84        8.08      0.74 o
   2   9   5        0.49        0.17      0.54 o
   3   9   5        0.00        0.08      0.55 o
   4   9   5        2.04        3.53      0.68 o
   5   9   5        0.62        0.05      0.59 o
   6   9   5        0.15       -0.59      0.59 o
 -10  10   5        0.42        0.35      1.81 o
  -9  10   5        0.13        0.75      1.73 o
  -8  10   5        6.73        6.28      1.69 o
  -7  10   5        2.31        1.89      1.68 o
  -6  10   5        0.06       -0.34      0.70 o
  -5  10   5       17.51       18.71      1.26 o
  -4  10   5       13.88       13.92      0.87 o
  -3  10   5        1.74        0.77      0.99 o
  -2  10   5        5.51        6.79      1.02 o
  -1  10   5        1.13        1.76      0.77 o
   0  10   5        3.84        5.32      1.62 o
   1  10   5        0.77       -0.27      0.75 o
   2  10   5       10.15       10.45      0.86 o
   3  10   5        0.66        0.81      0.63 o
   4  10   5        0.49        0.54      0.72 o
  -9  11   5        0.24        2.72      1.95 o
  -8  11   5        1.76        0.94      1.86 o
  -7  11   5        1.47        2.24      1.57 o
  -6  11   5        3.12        2.53      1.15 o
  -5  11   5        0.36       -0.38      0.62 o
  -4  11   5       12.13       11.04      1.20 o
  -3  11   5        5.78        6.21      1.17 o
  -2  11   5        0.46        0.96      0.81 o
  -1  11   5        0.71        0.00      1.47 o
   0  11   5        7.13        7.01      1.90 o
   1  11   5        5.59        4.68      1.86 o
   2  11   5        0.15       -1.17      1.68 o
   3  11   5        0.67       -0.19      1.61 o
  -8  12   5        0.00        1.13      2.12 o
  -7  12   5        5.47        5.20      1.93 o
  -6  12   5        1.07        0.64      1.31 o
  -5  12   5        0.17       -0.88      1.30 o
  -4  12   5        3.84        4.05      1.25 o
  -3  12   5        0.06       -0.23      1.10 o
  -2  12   5        0.01        0.89      1.90 o
  -1  12   5        0.04       -1.48      1.69 o
   0  12   5        1.01       -0.03      1.75 o
   1  12   5        0.49        0.70      1.99 o
  -4  13   5        0.91       -0.36      1.13 o
  -3  13   5        0.19       -1.02      2.16 o
   0 -13   6        1.44        1.25      1.85 o
   1 -13   6        0.22        0.91      1.82 o
   2 -13   6        0.54        0.63      0.92 o
   3 -13   6        0.00        0.20      1.05 o
  -3 -12   6        0.99       -1.19      1.25 o
  -2 -12   6        0.04        1.00      1.65 o
  -1 -12   6        1.66        3.28      1.82 o
   0 -12   6        0.25       -1.14      1.65 o
   1 -12   6        0.78        1.79      1.56 o
   2 -12   6        1.16        0.92      1.04 o
   3 -12   6        7.41        7.54      1.07 o
   4 -12   6        0.11        0.09      0.49 o
   5 -12   6        1.23        0.72      0.53 o
   6 -12   6        0.32       -0.67      0.67 o
  -5 -11   6        0.01        0.01      1.48 o
  -4 -11   6        0.48       -1.20      1.20 o
  -3 -11   6        0.15       -1.04      1.06 o
  -2 -11   6        1.95        2.80      1.13 o
  -1 -11   6        4.30        3.54      1.65 o
   0 -11   6        7.77        8.52      1.67 o
   1 -11   6        6.45        6.61      1.56 o
   2 -11   6        5.98        5.37      0.61 o
   3 -11   6        2.52        3.24      0.64 o
   4 -11   6        0.02        0.80      0.50 o
   5 -11   6        1.76        1.70      0.52 o
   6 -11   6        2.54        3.05      0.57 o
   7 -11   6       20.30       23.99      1.40 o
  -6 -10   6        0.00       -0.48      1.25 o
  -5 -10   6        0.41       -0.26      1.15 o
  -4 -10   6        0.68        1.41      1.15 o
  -3 -10   6       28.49       33.80      2.19 o
  -2 -10   6       16.30       15.41      1.43 o
  -1 -10   6        9.48       11.03      1.16 o
   0 -10   6       15.50       14.12      0.86 o
   1 -10   6       13.32       12.59      0.80 o
   2 -10   6        0.42       -0.27      0.40 o
   3 -10   6        5.57        5.46      0.58 o
   4 -10   6        1.27        1.39      0.46 o
   5 -10   6        0.57        0.41      0.43 o
   6 -10   6        1.31        1.13      0.45 o
   7 -10   6        5.23        5.31      0.52 o
   8 -10   6        7.56        9.20      0.62 o
  -8  -9   6        0.21       -1.99      1.99 o
  -7  -9   6        1.13       -0.71      1.80 o
  -6  -9   6        2.12        2.87      1.23 o
  -5  -9   6       29.16       28.06      1.71 o
  -4  -9   6        6.27        4.73      1.08 o
  -3  -9   6        3.12        4.37      0.98 o
  -2  -9   6        6.07        7.02      2.07 o
  -1  -9   6        4.32        5.65      0.77 o
   0  -9   6        0.67        0.44      0.40 o
   1  -9   6        0.97        0.75      0.52 o
   2  -9   6        3.71        3.01      0.46 o
   3  -9   6        2.91        3.68      0.47 o
   4  -9   6       12.85       13.46      0.74 o
   5  -9   6        7.38        9.57      0.54 o
   6  -9   6        0.23       -0.06      0.35 o
   7  -9   6        0.27        0.24      0.61 o
   8  -9   6       21.64       20.83      0.83 o
   9  -9   6        2.40        2.90      0.53 o
  -9  -8   6        0.65       -1.59      1.78 o
  -8  -8   6        0.53       -0.77      1.65 o
  -7  -8   6        5.03        5.58      1.61 o
  -6  -8   6        0.05       -0.72      1.00 o
  -5  -8   6       31.37       33.68      1.71 o
  -4  -8   6       50.00       46.22      1.77 o
  -3  -8   6        1.15        0.76      0.80 o
  -2  -8   6       15.71       16.21      0.75 o
  -1  -8   6       47.54       46.10      1.15 o
   0  -8   6       10.36        8.18      0.54 o
   1  -8   6        0.38       -0.37      0.37 o
   2  -8   6        1.00        1.75      0.42 o
   3  -8   6       81.81       73.25      1.44 o
   4  -8   6        9.54        8.64      0.47 o
   5  -8   6        0.29       -0.09      0.32 o
   6  -8   6        6.47        5.28      0.74 o
   7  -8   6        6.90        7.01      0.53 o
   8  -8   6       19.48       19.70      0.77 o
   9  -8   6        0.80        0.79      0.43 o
  10  -8   6        3.00        3.76      0.53 o
  -9  -7   6        1.09       -1.07      1.72 o
  -8  -7   6        6.77        9.44      1.95 o
  -7  -7   6        1.13        2.73      1.02 o
  -6  -7   6       17.13       14.33      1.18 o
  -5  -7   6        4.19        4.16      0.98 o
  -4  -7   6       37.19       36.63      1.60 o
  -3  -7   6       60.46       59.91      1.73 o
  -2  -7   6       24.80       24.32      0.87 o
  -1  -7   6       46.55       46.67      1.09 o
   0  -7   6       29.94       30.10      0.86 o
   1  -7   6      277.01      261.36      3.65 o
   2  -7   6      124.03      122.65      2.43 o
   3  -7   6       20.10       15.80      0.70 o
   4  -7   6        4.93        4.90      0.35 o
   5  -7   6        5.94        4.74      0.35 o
   6  -7   6        4.02        4.21      0.38 o
   7  -7   6        4.73        5.59      0.44 o
   8  -7   6        0.26        0.13      0.42 o
   9  -7   6        6.48        8.50      0.53 o
  10  -7   6        3.07        5.30      0.80 o
 -10  -6   6        0.18       -0.46      1.66 o
  -9  -6   6        0.05       -0.13      1.55 o
  -8  -6   6        0.04       -0.86      0.92 o
  -7  -6   6       52.77       45.69      1.82 o
  -6  -6   6        2.00        0.10      0.79 o
  -5  -6   6       98.53       96.72      3.59 o
  -4  -6   6      230.91      246.25      3.58 o
  -3  -6   6      125.16      124.11      2.05 o
  -2  -6   6       52.38       45.52      0.94 o
  -1  -6   6      182.12      159.26      3.82 o
   0  -6   6       32.24       28.85      0.64 o
   1  -6   6        1.54        1.48      0.25 o
   2  -6   6      441.66      427.45      4.30 o
   3  -6   6      133.13      141.15      1.76 o
   4  -6   6        7.43        5.90      0.29 o
   5  -6   6       18.58       16.31      0.46 o
   6  -6   6       31.13       31.40      0.63 o
   7  -6   6        4.33        5.23      0.32 o
   8  -6   6        1.56        1.38      0.31 o
   9  -6   6       23.84       29.39      0.84 o
  10  -6   6        7.65       10.27      0.55 o
 -11  -5   6        0.02       -0.27      1.30 o
 -10  -5   6        5.53        5.67      1.60 o
  -9  -5   6        9.30       10.45      1.75 o
  -8  -5   6        1.00       -0.65      0.98 o
  -7  -5   6        7.27        6.20      0.79 o
  -6  -5   6       32.84       35.48      1.05 o
  -5  -5   6      136.84      134.25      1.79 o
  -4  -5   6       41.82       38.19      0.80 o
  -3  -5   6       23.28       18.85      0.56 o
  -2  -5   6       47.00       48.04      0.71 o
  -1  -5   6       24.02       22.62      0.50 o
   0  -5   6        0.03        0.11      0.28 o
   1  -5   6       32.03       34.94      0.59 o
   2  -5   6       58.73       62.78      0.92 o
   3  -5   6      406.74      402.76      4.38 o
   4  -5   6       51.57       49.88      0.70 o
   5  -5   6       60.79       56.28      0.82 o
   6  -5   6        5.45        5.13      0.27 o
   7  -5   6        0.21       -0.12      0.20 o
   8  -5   6       44.65       43.96      0.72 o
   9  -5   6       24.67       25.40      0.62 o
  10  -5   6       29.66       27.85      0.85 o
  11  -5   6        0.52        0.02      0.50 o
 -11  -4   6        2.61        4.37      1.28 o
 -10  -4   6       17.85       18.12      2.03 o
  -9  -4   6        0.81        0.65      1.18 o
  -8  -4   6        2.50        2.03      0.49 o
  -7  -4   6        8.65        9.44      0.64 o
  -6  -4   6       52.22       56.37      1.29 o
  -5  -4   6      147.29      146.64      1.88 o
  -4  -4   6      121.64      117.45      1.54 o
  -3  -4   6       44.10       33.93      0.76 o
  -2  -4   6      191.56      188.05      1.91 o
  -1  -4   6        2.71        3.37      0.43 o
   0  -4   6       17.26       16.85      0.42 o
   1  -4   6        2.27        3.17      0.23 o
   2  -4   6       55.62       70.01      0.93 o
   3  -4   6       85.04       88.08      1.01 o
   4  -4   6        0.57        0.75      0.17 o
   5  -4   6       34.86       28.64      0.47 o
   6  -4   6        1.97        1.50      0.18 o
   7  -4   6        7.38        6.89      0.32 o
   8  -4   6       50.20       47.76      0.71 o
   9  -4   6        6.74        6.32      0.36 o
  10  -4   6        1.15        0.71      0.39 o
  11  -4   6        0.00       -0.31      0.64 o
 -12  -3   6       17.55       22.97      1.78 o
 -11  -3   6        9.36       12.86      1.39 o
 -10  -3   6        1.74        1.11      1.39 o
  -9  -3   6        6.03        6.56      0.62 o
  -8  -3   6        3.71        2.68      0.50 o
  -7  -3   6       16.35       14.28      0.66 o
  -6  -3   6        6.73        7.02      0.38 o
  -5  -3   6       47.47       38.40      0.75 o
  -4  -3   6      106.23      112.07      1.47 o
  -3  -3   6      302.70      318.19      3.24 o
  -2  -3   6        0.01        0.23      0.14 o
  -1  -3   6        2.09        1.05      0.16 o
   0  -3   6        0.87        0.18      0.13 o
   1  -3   6       69.72       55.42      0.69 o
   2  -3   6       10.54       12.76      0.28 o
   3  -3   6       25.11       20.93      0.34 o
   4  -3   6       26.03       21.58      0.41 o
   5  -3   6       91.99       98.36      1.17 o
   6  -3   6       88.86       79.09      1.12 o
   7  -3   6       26.03       23.71      0.47 o
   8  -3   6       15.40       16.07      0.54 o
   9  -3   6        0.08       -0.06      0.29 o
  10  -3   6        2.06        2.11      0.39 o
  11  -3   6        1.17        1.90      0.44 o
 -12  -2   6        8.18        9.49      1.39 o
 -11  -2   6        7.83       10.70      1.75 o
 -10  -2   6        0.01       -0.45      0.45 o
  -9  -2   6        7.58        5.53      0.55 o
  -8  -2   6        5.11        5.53      0.55 o
  -7  -2   6       14.40       12.63      0.60 o
  -6  -2   6       95.97       93.63      1.31 o
  -5  -2   6       21.82       18.90      0.51 o
  -4  -2   6       14.76       22.46      0.48 o
  -3  -2   6      100.14      123.58      1.40 o
  -2  -2   6       28.77       41.68      0.60 o
  -1  -2   6        0.03        0.30      0.18 o
   0  -2   6      802.95      949.26      9.08 o
   1  -2   6      126.94      133.37      1.39 o
   2  -2   6       32.13       36.13      0.46 o
   3  -2   6       58.83       63.00      0.78 o
   4  -2   6       50.50       46.95      0.58 o
   5  -2   6      117.79      120.65      2.83 o
   6  -2   6      201.06      198.42      4.86 o
   7  -2   6        0.69        0.62      0.28 o
   8  -2   6        5.14        5.54      0.31 o
   9  -2   6        0.01       -0.05      0.22 o
  10  -2   6        2.91        2.86      0.38 o
  11  -2   6        0.37       -0.04      0.40 o
 -12  -1   6        4.58        5.98      1.13 o
 -11  -1   6        5.94        7.92      0.69 o
 -10  -1   6       14.08       13.86      1.09 o
  -9  -1   6        5.94        4.50      0.51 o
  -8  -1   6      150.97      127.10      2.12 o
  -7  -1   6       24.54       20.59      0.72 o
  -6  -1   6        7.82        7.53      0.35 o
  -5  -1   6        2.64        4.96      0.38 o
  -4  -1   6        0.77        0.88      0.19 o
  -3  -1   6        3.09        3.09      0.18 o
  -2  -1   6        0.50        0.38      0.14 o
  -1  -1   6      219.59      262.87      2.45 o
   0  -1   6      346.34      368.36      3.18 o
   1  -1   6       24.22       30.66      0.42 o
   2  -1   6      167.82      155.98      1.70 o
   3  -1   6        7.54        7.36      0.20 o
   4  -1   6        0.08        0.03      0.47 o
   5  -1   6        0.17        0.79      0.82 o
   6  -1   6        8.68        4.80      1.12 o
   7  -1   6        0.12        0.61      0.20 o
   8  -1   6        1.08        1.36      0.18 o
   9  -1   6        2.64        3.05      0.28 o
  10  -1   6        1.21        1.18      0.37 o
  11  -1   6        5.17        5.25      0.75 o
 -13   0   6        1.16        1.26      1.20 o
 -12   0   6        0.25       -0.04      0.72 o
 -11   0   6        0.10        0.00      0.49 o
 -10   0   6        9.90        6.70      0.67 o
  -9   0   6       17.55       13.34      0.70 o
  -8   0   6      173.11      137.86      2.24 o
  -7   0   6        0.78        2.32      0.29 o
  -6   0   6        1.69        0.16      0.22 o
  -5   0   6        6.60        8.25      0.36 o
  -4   0   6        6.21        5.77      0.32 o
  -3   0   6      283.71      305.75      3.08 o
  -2   0   6      557.92      605.50      5.20 o
  -1   0   6      124.91      160.47      1.55 o
   0   0   6       10.65       11.50      0.40 o
   1   0   6        5.78        6.06      0.19 o
   2   0   6       14.66       18.79      0.34 o
   3   0   6        5.63        5.12      0.19 o
   4   0   6       35.10       34.20      0.69 o
   5   0   6        0.41        0.34      0.14 o
   6   0   6        1.32        1.51      0.21 o
   7   0   6        1.86        1.87      0.24 o
   8   0   6        7.73        7.75      0.29 o
   9   0   6        0.64        0.19      0.22 o
  10   0   6        1.41        0.84      0.39 o
 -13   1   6       17.58       20.21      1.50 o
 -12   1   6        0.01        0.07      0.55 o
 -11   1   6        7.92        8.59      0.67 o
 -10   1   6        2.15        1.40      0.46 o
  -9   1   6        3.46        3.77      0.49 o
  -8   1   6       57.97       44.18      1.09 o
  -7   1   6       59.56       48.80      0.95 o
  -6   1   6       19.80       19.49      0.56 o
  -5   1   6       15.70       25.31      0.56 o
  -4   1   6        1.76        2.42      0.33 o
  -3   1   6      135.85      141.64      1.46 o
  -2   1   6        4.37        1.59      0.15 o
  -1   1   6      133.98      137.31      1.46 o
   0   1   6       88.42      109.64      1.17 o
   1   1   6       40.87       44.43      0.57 o
   2   1   6      218.00      231.32      2.15 o
   3   1   6       11.74       15.80      0.40 o
   4   1   6       22.97       23.56      0.45 o
   5   1   6        3.13        3.37      0.18 o
   6   1   6        7.95        8.17      0.27 o
   7   1   6       13.97       12.16      0.36 o
   8   1   6        0.18       -0.14      0.22 o
   9   1   6        4.58        3.37      0.34 o
  10   1   6        0.23        0.21      0.46 o
 -13   2   6       13.40       15.44      2.69 o
 -12   2   6        7.83       10.71      0.78 o
 -11   2   6        0.06        0.48      0.50 o
 -10   2   6       21.47       19.94      1.36 o
  -9   2   6        0.57        0.51      0.41 o
  -8   2   6        5.48        3.97      0.49 o
  -7   2   6       46.17       46.69      0.86 o
  -6   2   6       85.03       77.57      1.05 o
  -5   2   6      183.17      189.39      2.04 o
  -4   2   6      101.84      128.10      1.46 o
  -3   2   6      119.97      120.67      1.28 o
  -2   2   6      318.92      328.72      3.09 o
  -1   2   6      251.13      257.51      2.28 o
   0   2   6        0.30       -0.16      0.16 o
   1   2   6        2.26        2.02      0.17 o
   2   2   6        0.21        1.94      0.17 o
   3   2   6        1.97        2.13      0.17 o
   4   2   6       28.18       24.77      0.52 o
   5   2   6        2.24        0.97      0.20 o
   6   2   6       51.88       47.03      0.75 o
   7   2   6       60.73       56.38      0.87 o
   8   2   6        1.43        0.96      0.33 o
   9   2   6        7.70        7.65      0.53 o
  10   2   6        0.11       -0.49      0.49 o
 -13   3   6        0.67       -0.02      1.08 o
 -12   3   6       15.85       20.54      1.97 o
 -11   3   6        0.89        1.30      0.49 o
 -10   3   6       41.01       38.08      1.08 o
  -9   3   6        5.39        5.41      0.47 o
  -8   3   6       63.67       64.06      1.73 o
  -7   3   6      464.98      444.92      5.97 o
  -6   3   6        9.82        9.70      0.41 o
  -5   3   6      228.30      225.63      2.43 o
  -4   3   6      422.78      439.29      3.89 o
  -3   3   6       15.89       17.59      0.43 o
  -2   3   6       11.08       15.51      0.67 o
  -1   3   6      270.46      285.11      2.88 o
   0   3   6       51.03       54.33      0.78 o
   1   3   6      122.36      114.98      2.09 o
   2   3   6       56.38       50.33      0.81 o
   3   3   6        7.13        7.89      0.31 o
   4   3   6        0.49        0.32      0.21 o
   5   3   6        9.52        8.70      0.35 o
   6   3   6       23.63       25.01      0.58 o
   7   3   6        6.06        6.73      0.42 o
   8   3   6        5.61        5.33      0.80 o
   9   3   6        2.84        2.71      0.67 o
 -13   4   6        1.87        1.78      0.92 o
 -12   4   6        0.82        0.79      0.65 o
 -11   4   6       14.66       13.70      0.75 o
 -10   4   6       18.06       16.50      0.89 o
  -9   4   6       30.90       26.18      0.79 o
  -8   4   6       62.16       59.02      1.15 o
  -7   4   6       27.38       25.58      0.89 o
  -6   4   6      239.94      222.16      2.64 o
  -5   4   6       96.20      100.52      1.17 o
  -4   4   6      127.31      125.15      1.45 o
  -3   4   6        2.37        2.26      0.21 o
  -2   4   6       15.22       12.92      0.40 o
  -1   4   6       38.36       41.68      0.65 o
   0   4   6      117.35      116.32      1.33 o
   1   4   6      138.26      128.95      1.40 o
   2   4   6        2.83        3.23      0.28 o
   3   4   6       42.89       36.31      0.69 o
   4   4   6        4.08        4.04      0.30 o
   5   4   6       13.61       14.01      0.46 o
   6   4   6        0.02        0.05      0.33 o
   7   4   6        1.31        0.96      0.40 o
   8   4   6       11.44       11.03      0.63 o
   9   4   6        3.27        4.45      0.60 o
 -13   5   6        3.24        2.98      1.91 o
 -12   5   6        7.20        5.71      1.84 o
 -11   5   6       30.25       31.33      1.38 o
 -10   5   6       21.58       20.51      0.93 o
  -9   5   6       23.80       25.84      0.78 o
  -8   5   6       28.98       30.28      0.83 o
  -7   5   6       26.45       24.85      0.85 o
  -6   5   6       14.82       14.37      0.37 o
  -5   5   6        2.64        2.13      0.24 o
  -4   5   6       47.43       43.14      0.70 o
  -3   5   6        1.87        1.33      0.19 o
  -2   5   6       19.05       20.22      0.46 o
  -1   5   6        6.42        9.03      0.43 o
   0   5   6        0.41        0.02      0.23 o
   1   5   6       34.75       34.05      0.65 o
   2   5   6      114.91      109.07      1.45 o
   3   5   6        0.34        0.57      0.32 o
   4   5   6       31.66       31.68      0.78 o
   5   5   6        1.45        1.50      0.40 o
   6   5   6        0.87        1.75      0.43 o
   7   5   6        0.32        0.54      0.44 o
   8   5   6       20.63       23.32      0.91 o
 -12   6   6        9.14        9.31      2.01 o
 -11   6   6        4.06        5.33      1.56 o
 -10   6   6        1.14        1.03      0.86 o
  -9   6   6       31.02       29.89      1.02 o
  -8   6   6       59.08       62.81      1.22 o
  -7   6   6        5.62        6.09      0.46 o
  -6   6   6       12.12       13.62      0.53 o
  -5   6   6       14.44       14.54      0.43 o
  -4   6   6        2.51        4.66      0.29 o
  -3   6   6       49.89       45.94      0.85 o
  -2   6   6        0.22        0.09      0.35 o
  -1   6   6       35.45       35.76      0.91 o
   0   6   6        5.58        4.66      0.38 o
   1   6   6        8.07        8.24      0.49 o
   2   6   6        0.20       -0.34      0.34 o
   3   6   6        0.54        1.16      0.39 o
   4   6   6        2.95        1.89      0.70 o
   5   6   6       13.27       13.79      0.66 o
   6   6   6        5.63        6.27      0.58 o
   7   6   6       10.05       11.22      0.97 o
   8   6   6        0.81        1.07      0.58 o
 -12   7   6        0.05       -1.77      1.77 o
 -11   7   6        0.49        1.10      1.68 o
 -10   7   6        2.39        2.89      1.60 o
  -9   7   6       13.72       13.57      1.22 o
  -8   7   6      101.66      100.16      2.11 o
  -7   7   6        2.36        3.38      0.98 o
  -6   7   6       28.72       25.37      1.61 o
  -5   7   6        1.91        2.17      0.42 o
  -4   7   6        0.29        0.35      0.29 o
  -3   7   6       74.79       63.20      1.33 o
  -2   7   6        7.71        7.56      0.53 o
  -1   7   6      102.80      102.89      1.79 o
   0   7   6       74.22       74.48      1.13 o
   1   7   6       15.63       16.24      0.66 o
   2   7   6        1.00        0.74      0.39 o
   3   7   6        7.86        8.85      0.56 o
   4   7   6        0.71        0.58      0.59 o
   5   7   6       10.28       10.86      0.67 o
   6   7   6        1.87        1.81      0.53 o
   7   7   6       14.90       16.81      0.86 o
 -12   8   6        0.01       -1.86      1.86 o
 -11   8   6        1.37       -1.56      1.62 o
 -10   8   6        0.07       -0.32      1.38 o
  -9   8   6        9.62        8.68      1.76 o
  -8   8   6        8.01        8.08      1.14 o
  -7   8   6        0.00        0.14      1.26 o
  -6   8   6        3.26        3.67      0.54 o
  -5   8   6       95.81       92.80      2.38 o
  -4   8   6       16.88       15.08      0.79 o
  -3   8   6       48.88       47.15      1.21 o
  -2   8   6       31.71       34.61      1.05 o
  -1   8   6        0.09        0.31      0.44 o
   0   8   6        0.23       -0.43      0.47 o
   1   8   6        0.30       -0.80      0.92 o
   2   8   6        0.16       -0.06      0.79 o
   3   8   6        0.10       -0.22      0.50 o
   4   8   6        0.44        1.05      0.51 o
   5   8   6        0.35        0.38      0.51 o
   6   8   6        1.26        0.75      0.58 o
 -11   9   6        2.67        5.09      2.04 o
 -10   9   6        1.46        2.87      1.86 o
  -9   9   6        0.69       -0.03      1.44 o
  -8   9   6       12.00       15.01      1.35 o
  -7   9   6        8.99        9.15      1.17 o
  -6   9   6        0.07       -0.86      0.86 o
  -5   9   6       10.01       10.27      0.84 o
  -4   9   6        6.81        9.22      0.99 o
  -3   9   6       17.84       15.73      1.19 o
  -2   9   6        0.01       -0.43      0.43 o
  -1   9   6       20.49       20.84      0.83 o
   0   9   6       31.97       30.48      1.21 o
   1   9   6        4.01        2.72      0.63 o
   2   9   6        0.55       -0.16      0.54 o
   3   9   6       12.44       15.03      2.08 o
   4   9   6        0.00        0.13      0.59 o
   5   9   6        0.19        0.62      0.63 o
 -10  10   6        0.01       -0.62      1.73 o
  -9  10   6        2.78        3.84      1.76 o
  -8  10   6        5.96        7.34      1.52 o
  -7  10   6        0.38        0.35      1.13 o
  -6  10   6        0.08       -0.40      1.04 o
  -5  10   6        0.48        0.52      1.06 o
  -4  10   6        4.31        3.83      1.05 o
  -3  10   6        5.58        7.20      1.12 o
  -2  10   6        3.73        3.08      1.04 o
  -1  10   6        1.84       -1.34      1.50 o
   0  10   6       11.65        9.43      1.79 o
   1  10   6       13.02       11.43      0.89 o
   2  10   6        0.85       -0.07      1.03 o
   3  10   6        0.00       -0.10      0.63 o
   4  10   6        0.10        0.39      0.65 o
  -9  11   6        4.07        6.31      2.20 o
  -8  11   6        9.42        9.30      2.01 o
  -7  11   6        0.03        0.07      1.11 o
  -6  11   6        0.62       -0.23      1.59 o
  -5  11   6        1.71        2.73      1.18 o
  -4  11   6        0.09       -0.55      1.05 o
  -3  11   6        0.29       -1.08      1.08 o
  -2  11   6        1.70        0.15      1.69 o
  -1  11   6        0.41        1.36      1.55 o
   0  11   6       11.11       10.06      2.03 o
   1  11   6        0.24        0.58      1.77 o
   2  11   6        0.17       -1.72      1.72 o
  -7  12   6        0.10        0.54      2.05 o
  -6  12   6        0.03       -1.09      1.21 o
  -5  12   6        0.19       -1.22      1.22 o
  -4  12   6        0.44       -0.78      2.20 o
  -3  12   6        0.96        0.66      1.76 o
  -2  12   6        5.23        6.65      2.12 o
  -1  12   6        2.82        3.19      2.09 o
   0  12   6        0.83        2.54      2.12 o
  -3 -12   7        1.31        0.10      2.13 o
  -2 -12   7        0.30        0.02      1.65 o
  -1 -12   7        0.27       -0.61      1.73 o
   0 -12   7        0.47       -0.58      1.52 o
   1 -12   7        8.96        8.92      1.18 o
   2 -12   7        0.92        1.82      0.90 o
   3 -12   7        0.00        0.69      0.62 o
   4 -12   7        0.47       -0.12      0.51 o
   5 -12   7        0.51        1.51      0.56 o
  -5 -11   7        3.06        4.80      1.68 o
  -4 -11   7        0.04       -0.84      1.27 o
  -3 -11   7        0.54        0.08      1.12 o
  -2 -11   7        0.70       -0.38      1.64 o
  -1 -11   7        0.19        0.11      1.56 o
   0 -11   7        1.29        0.77      1.54 o
   1 -11   7        3.58        3.98      0.91 o
   2 -11   7        1.32        0.63      0.49 o
   3 -11   7        0.31        0.56      0.47 o
   4 -11   7        0.48       -0.20      0.48 o
   5 -11   7        5.99        7.36      0.66 o
   6 -11   7        5.38        5.32      0.69 o
  -6 -10   7        1.12       -0.79      1.25 o
  -5 -10   7        2.10        2.35      1.34 o
  -4 -10   7       10.43       10.91      1.33 o
  -3 -10   7       13.28       15.69      1.40 o
  -2 -10   7       16.43       20.29      1.44 o
  -1 -10   7        1.79        1.77      1.35 o
   0 -10   7        2.36        2.27      0.58 o
   1 -10   7        0.80        0.84      0.45 o
   2 -10   7        4.79        4.39      0.54 o
   3 -10   7        0.84        0.28      0.43 o
   4 -10   7       14.22       17.92      0.95 o
   5 -10   7        6.45        7.20      0.62 o
   6 -10   7        4.78        4.72      0.60 o
   7 -10   7        6.46        6.32      0.61 o
   8 -10   7        1.79        1.65      0.49 o
  -7  -9   7        0.01       -1.29      1.29 o
  -6  -9   7       11.02       13.81      1.43 o
  -5  -9   7       30.93       31.16      3.63 o
  -4  -9   7       11.13       13.02      1.57 o
  -3  -9   7       52.30       56.41      2.05 o
  -2  -9   7        5.81        4.88      0.94 o
  -1  -9   7        8.64        8.30      0.62 o
   0  -9   7        0.59        0.58      0.49 o
   1  -9   7        0.66        0.42      0.43 o
   2  -9   7       18.39       20.22      0.81 o
   3  -9   7        5.59        5.30      0.52 o
   4  -9   7        3.08        3.79      0.49 o
   5  -9   7        7.45        8.38      0.59 o
   6  -9   7        5.76        5.86      0.54 o
   7  -9   7       11.80       12.06      0.60 o
   8  -9   7        1.95        1.18      0.45 o
  -8  -8   7        0.09       -0.73      1.66 o
  -7  -8   7        0.21       -0.83      1.69 o
  -6  -8   7        1.37       -0.52      1.06 o
  -5  -8   7        7.03        5.30      1.07 o
  -4  -8   7       16.30       18.90      1.33 o
  -3  -8   7       14.99       13.42      1.11 o
  -2  -8   7        0.89        0.40      0.44 o
  -1  -8   7        0.40       -0.10      0.39 o
   0  -8   7       41.37       42.74      1.08 o
   1  -8   7        0.00       -0.36      0.36 o
   2  -8   7       55.58       45.15      1.10 o
   3  -8   7       20.77       20.83      0.76 o
   4  -8   7        0.71        0.10      0.35 o
   5  -8   7       12.45       11.73      0.59 o
   6  -8   7        9.94        9.51      0.68 o
   7  -8   7       17.64       17.46      0.63 o
   8  -8   7        0.00       -0.22      0.35 o
   9  -8   7        3.17        3.45      0.50 o
  -9  -7   7        0.13       -0.17      1.64 o
  -8  -7   7        0.00       -1.04      1.04 o
  -7  -7   7        1.20        1.33      1.05 o
  -6  -7   7        0.07        0.71      0.94 o
  -5  -7   7        0.00        1.41      0.85 o
  -4  -7   7        2.11        2.30      0.85 o
  -3  -7   7        7.44        6.23      0.57 o
  -2  -7   7        0.93        0.58      0.40 o
  -1  -7   7        6.98        7.78      0.51 o
   0  -7   7       38.13       35.34      0.91 o
   1  -7   7       12.49       10.03      0.61 o
   2  -7   7       74.87       67.62      1.33 o
   3  -7   7      191.73      176.49      2.39 o
   4  -7   7        3.12        4.78      0.39 o
   5  -7   7        6.18        5.50      0.39 o
   6  -7   7        0.23        0.26      0.28 o
   7  -7   7        7.63        9.47      0.50 o
   8  -7   7        2.76        3.37      0.43 o
   9  -7   7        0.21       -0.13      0.38 o
 -10  -6   7        7.21        7.49      1.90 o
  -9  -6   7        6.03        6.41      1.86 o
  -8  -6   7        0.09        0.08      0.98 o
  -7  -6   7        2.28        2.10      0.94 o
  -6  -6   7        3.69        3.41      1.38 o
  -5  -6   7        2.04        1.95      0.84 o
  -4  -6   7      123.39      120.09      2.07 o
  -3  -6   7       27.05       27.80      0.97 o
  -2  -6   7      474.58      447.54      5.98 o
  -1  -6   7       65.60       65.07      1.26 o
   0  -6   7       52.66       42.53      1.18 o
   1  -6   7        0.67       -0.22      0.22 o
   2  -6   7        1.24        0.46      0.25 o
   3  -6   7       58.61       50.48      0.85 o
   4  -6   7        1.11        0.38      0.23 o
   5  -6   7        8.10        8.29      0.32 o
   6  -6   7        0.01       -0.20      0.20 o
   7  -6   7        0.02       -0.20      0.27 o
   8  -6   7       17.47       17.58      0.58 o
   9  -6   7        7.69        8.11      0.46 o
  10  -6   7        0.27        0.08      0.46 o
 -11  -5   7        1.77        0.65      1.73 o
 -10  -5   7        0.95        2.64      1.75 o
  -9  -5   7        4.35        5.38      1.68 o
  -8  -5   7        9.03        8.17      1.14 o
  -7  -5   7        5.94        6.74      1.04 o
  -6  -5   7        0.29        0.01      0.93 o
  -5  -5   7       22.73       22.23      0.82 o
  -4  -5   7      397.78      375.87      5.13 o
  -3  -5   7        0.01       -0.27      0.36 o
  -2  -5   7      151.91      155.89      1.78 o
  -1  -5   7        1.05        0.52      0.26 o
   0  -5   7       29.94       30.84      0.58 o
   1  -5   7       30.00       32.04      0.68 o
   2  -5   7        1.19        0.37      0.27 o
   3  -5   7        0.04        0.02      0.21 o
   4  -5   7       13.34       11.37      0.36 o
   5  -5   7        0.02        0.01      0.17 o
   6  -5   7        0.18       -0.12      0.19 o
   7  -5   7        7.01        7.17      0.30 o
   8  -5   7        3.54        4.08      0.39 o
   9  -5   7       13.83       13.04      0.53 o
  10  -5   7        6.49        9.00      0.55 o
 -11  -4   7        4.54        6.76      1.79 o
 -10  -4   7        0.05       -0.49      1.35 o
  -9  -4   7        3.97        4.62      1.02 o
  -8  -4   7        3.48        5.09      0.91 o
  -7  -4   7        0.01        0.59      0.85 o
  -6  -4   7        0.13        0.12      0.54 o
  -5  -4   7      204.49      191.84      2.36 o
  -4  -4   7        1.09        0.78      0.26 o
  -3  -4   7      163.92      169.93      1.91 o
  -2  -4   7        0.40        0.54      0.18 o
  -1  -4   7       18.40       23.88      0.54 o
   0  -4   7        4.21        1.66      0.20 o
   1  -4   7       39.81       33.93      0.68 o
   2  -4   7       27.24       24.55      0.49 o
   3  -4   7       19.83       20.93      0.47 o
   4  -4   7        7.16        6.61      0.26 o
   5  -4   7        4.62        5.20      0.27 o
   6  -4   7        1.05        1.27      0.17 o
   7  -4   7       37.88       38.10      0.64 o
   8  -4   7        7.23        6.09      0.30 o
   9  -4   7        1.11        2.33      0.32 o
  10  -4   7        4.13        5.98      0.45 o
 -12  -3   7        9.78       12.64      1.57 o
 -11  -3   7        4.96        5.37      1.63 o
 -10  -3   7        0.00       -1.14      1.44 o
  -9  -3   7        0.61        0.26      0.82 o
  -8  -3   7        2.81        3.02      0.66 o
  -7  -3   7        3.74        3.04      0.47 o
  -6  -3   7       47.37       42.09      0.85 o
  -5  -3   7        0.06       -0.01      0.25 o
  -4  -3   7      160.46      172.29      2.07 o
  -3  -3   7        3.58        3.32      0.27 o
  -2  -3   7      227.61      247.56      2.42 o
  -1  -3   7       16.49       28.88      0.55 o
   0  -3   7        0.87        1.96      0.18 o
   1  -3   7       49.39       51.18      0.66 o
   2  -3   7       63.46       60.80      0.75 o
   3  -3   7      263.93      262.16      2.62 o
   4  -3   7        3.73        3.75      0.25 o
   5  -3   7       13.64       14.74      0.40 o
   6  -3   7        1.16        0.69      0.27 o
   7  -3   7        0.29        0.00      0.24 o
   8  -3   7        0.17       -0.07      0.22 o
   9  -3   7        2.96        1.82      0.24 o
  10  -3   7        0.92        0.89      0.44 o
 -12  -2   7        0.26        1.21      1.20 o
 -11  -2   7        0.65        0.83      1.53 o
 -10  -2   7        1.94        3.13      1.32 o
  -9  -2   7        1.30        1.26      0.64 o
  -8  -2   7       67.46       62.49      1.41 o
  -7  -2   7        0.07       -0.24      0.37 o
  -6  -2   7       40.02       37.14      0.78 o
  -5  -2   7        3.99        3.06      0.30 o
  -4  -2   7      311.02      315.21      3.49 o
  -3  -2   7      157.41      156.70      1.73 o
  -2  -2   7      308.67      329.63      3.12 o
  -1  -2   7       12.12       12.52      0.33 o
   0  -2   7       43.90       53.98      0.72 o
   1  -2   7       24.08       26.23      0.42 o
   2  -2   7        4.92        3.06      0.15 o
   3  -2   7       63.51       70.27      0.88 o
   4  -2   7        7.03        6.38      0.22 o
   5  -2   7      280.47      271.24      9.99 o
   6  -2   7       14.78       12.42      1.43 o
   7  -2   7       30.50       28.35      2.23 o
   8  -2   7        3.22        0.45      1.30 o
   9  -2   7        0.46        0.65      0.23 o
  10  -2   7        0.00       -0.36      0.36 o
 -12  -1   7        0.00       -0.72      1.04 o
 -11  -1   7        0.08        1.01      1.45 o
 -10  -1   7        1.00        1.36      0.77 o
  -9  -1   7       36.12       34.56      1.07 o
  -8  -1   7       20.47       19.03      0.77 o
  -7  -1   7       37.44       29.88      0.88 o
  -6  -1   7        0.01       -0.24      0.24 o
  -5  -1   7        8.32        7.82      0.36 o
  -4  -1   7      187.32      185.46      2.28 o
  -3  -1   7       27.63       23.70      0.48 o
  -2  -1   7       18.85       17.36      0.33 o
  -1  -1   7        7.09        6.49      0.25 o
   0  -1   7      218.27      212.70      2.19 o
   1  -1   7      203.93      213.81      2.24 o
   2  -1   7        1.47        0.21      0.11 o
   3  -1   7      140.94      131.73      1.48 o
   4  -1   7        7.40        7.86      0.71 o
   5  -1   7      150.10      134.57      4.47 o
   6  -1   7        2.38        0.37      1.13 o
   7  -1   7        0.69        0.96      1.10 o
   8  -1   7        4.52        3.66      1.33 o
   9  -1   7        0.11        0.12      0.22 o
  10  -1   7        0.81        1.19      0.35 o
 -13   0   7        0.00        1.00      1.52 o
 -12   0   7        0.04       -0.98      1.37 o
 -11   0   7        0.78       -0.88      0.88 o
 -10   0   7        7.40        5.41      0.65 o
  -9   0   7        0.19        0.72      0.47 o
  -8   0   7        0.15       -0.12      0.41 o
  -7   0   7        0.16        0.02      0.35 o
  -6   0   7        0.03        0.22      0.29 o
  -5   0   7      139.45      130.74      1.66 o
  -4   0   7       31.00       33.33      0.63 o
  -3   0   7        9.70       10.36      0.32 o
  -2   0   7       12.09       15.91      0.32 o
  -1   0   7      645.14      666.84      6.45 o
   0   0   7       93.76       87.16      1.08 o
   1   0   7      372.01      340.48      3.35 o
   2   0   7       11.82        7.78      0.21 o
   3   0   7        0.76        0.67      0.16 o
   4   0   7        0.73        0.07      0.22 o
   5   0   7        9.03        6.74      0.55 o
   6   0   7       41.51       37.43      0.83 o
   7   0   7        0.36        0.80      0.28 o
   8   0   7        1.91        1.81      0.24 o
   9   0   7        0.49        0.78      0.26 o
  10   0   7        0.32        0.18      0.36 o
 -13   1   7       12.04       14.60      1.55 o
 -12   1   7        3.91        3.52      2.00 o
 -11   1   7        0.49        1.02      0.89 o
 -10   1   7        2.85        2.76      0.53 o
  -9   1   7       10.50        9.83      0.65 o
  -8   1   7        0.92        0.40      0.41 o
  -7   1   7        6.95        6.92      0.39 o
  -6   1   7       19.31       17.21      0.54 o
  -5   1   7       96.04       98.02      1.20 o
  -4   1   7       14.13       17.09      0.47 o
  -3   1   7       56.47       61.59      0.85 o
  -2   1   7       42.13       40.14      0.60 o
  -1   1   7       65.49       67.92      1.08 o
   0   1   7      410.18      470.35      5.58 o
   1   1   7        7.43        7.13      0.28 o
   2   1   7       10.08       10.51      0.30 o
   3   1   7        0.09        0.20      0.13 o
   4   1   7        6.93        7.23      0.26 o
   5   1   7        3.93        3.27      0.19 o
   6   1   7       70.24       73.44      0.95 o
   7   1   7       32.78       31.28      0.83 o
   8   1   7        0.08        0.23      0.24 o
   9   1   7        3.25        2.69      0.41 o
  10   1   7        1.30        2.63      0.60 o
 -13   2   7       11.25       12.72      1.39 o
 -12   2   7        0.16        0.16      0.95 o
 -11   2   7        0.00       -0.75      0.77 o
 -10   2   7        0.47        0.26      0.44 o
  -9   2   7        0.38        0.80      0.59 o
  -8   2   7       70.28       63.69      1.37 o
  -7   2   7       32.35       34.99      0.84 o
  -6   2   7      205.20      192.48      2.33 o
  -5   2   7       13.97       14.56      0.39 o
  -4   2   7      294.59      298.79      3.31 o
  -3   2   7        0.54        0.86      0.17 o
  -2   2   7       10.62       11.45      0.33 o
  -1   2   7       42.00       48.34      0.61 o
   0   2   7       80.83       86.38      1.06 o
   1   2   7       12.03       10.39      0.33 o
   2   2   7        0.06        0.37      0.17 o
   3   2   7        0.12       -0.04      0.19 o
   4   2   7        7.94        7.64      0.29 o
   5   2   7       68.21       62.54      0.88 o
   6   2   7       15.34       15.05      0.48 o
   7   2   7       22.45       19.11      0.62 o
   8   2   7        0.13        0.16      0.30 o
   9   2   7        0.07        0.68      0.42 o
 -13   3   7        0.43       -0.93      0.93 o
 -12   3   7        0.03       -0.78      0.78 o
 -11   3   7        0.98        1.56      0.86 o
 -10   3   7        1.36        1.01      0.41 o
  -9   3   7        0.08       -0.39      0.47 o
  -8   3   7      177.95      169.17      2.68 o
  -7   3   7      135.05      131.44      2.16 o
  -6   3   7       21.53       22.46      0.58 o
  -5   3   7      318.64      298.67      3.13 o
  -4   3   7        9.51       10.22      0.35 o
  -3   3   7      116.61      132.97      1.35 o
  -2   3   7      178.67      198.52      2.42 o
  -1   3   7        0.61        0.16      0.15 o
   0   3   7       41.52       38.44      0.77 o
   1   3   7        9.56       10.38      0.51 o
   2   3   7      137.98      133.78      1.63 o
   3   3   7        9.78        6.61      0.31 o
   4   3   7        0.03       -0.24      0.28 o
   5   3   7        0.15       -0.24      0.24 o
   6   3   7        3.17        3.66      0.30 o
   7   3   7        1.59        2.18      0.35 o
   8   3   7        3.68        5.83      0.50 o
   9   3   7        4.07        5.17      0.52 o
 -13   4   7        1.72       -0.21      0.88 o
 -12   4   7        0.55        0.53      0.84 o
 -11   4   7        0.02       -0.26      0.73 o
 -10   4   7       17.66       18.29      0.94 o
  -9   4   7        1.01        1.34      0.40 o
  -8   4   7       14.17       11.40      0.67 o
  -7   4   7       99.14       98.93      1.80 o
  -6   4   7       41.85       40.70      0.83 o
  -5   4   7       55.80       57.31      0.90 o
  -4   4   7        3.39        5.51      0.35 o
  -3   4   7        9.75       10.70      0.34 o
  -2   4   7      141.89      143.69      2.33 o
  -1   4   7        4.79        3.61      0.29 o
   0   4   7       66.80       67.92      0.99 o
   1   4   7      142.74      129.27      1.62 o
   2   4   7      270.21      263.15      3.47 o
   3   4   7       53.51       55.32      1.28 o
   4   4   7        5.85        5.44      0.34 o
   5   4   7        4.02        2.76      0.35 o
   6   4   7        0.04       -0.29      0.33 o
   7   4   7       21.74       25.02      0.82 o
   8   4   7        0.03        0.56      0.43 o
 -12   5   7       25.95       28.43      2.59 o
 -11   5   7        1.20        1.79      1.62 o
 -10   5   7        3.24        6.12      1.56 o
  -9   5   7        4.52        4.74      0.65 o
  -8   5   7        0.11       -0.40      0.40 o
  -7   5   7       15.61       15.35      1.15 o
  -6   5   7       11.35       11.75      0.44 o
  -5   5   7       20.51       18.75      0.54 o
  -4   5   7       45.00       49.70      0.82 o
  -3   5   7       12.95       13.46      0.39 o
  -2   5   7        1.66        0.89      0.25 o
  -1   5   7       14.17       12.68      0.47 o
   0   5   7        4.92        6.42      0.39 o
   1   5   7      179.67      189.13      2.46 o
   2   5   7        6.12        7.13      0.43 o
   3   5   7        9.64        8.04      0.45 o
   4   5   7       14.79       15.63      0.63 o
   5   5   7        0.92        0.71      0.38 o
   6   5   7        0.40        0.31      0.46 o
   7   5   7       25.80       26.94      0.92 o
   8   5   7        9.83       11.35      0.70 o
 -12   6   7        3.83        6.10      1.98 o
 -11   6   7       10.05       12.79      1.89 o
 -10   6   7        3.24        4.05      1.60 o
  -9   6   7        9.74       10.64      1.11 o
  -8   6   7       12.04       15.39      1.21 o
  -7   6   7        0.13       -0.37      0.79 o
  -6   6   7        9.63        9.58      0.99 o
  -5   6   7        3.37        2.38      0.56 o
  -4   6   7      167.36      147.42      2.33 o
  -3   6   7       12.35       14.23      0.62 o
  -2   6   7        1.08        0.13      0.34 o
  -1   6   7        0.05       -0.16      0.32 o
   0   6   7       12.43       13.00      0.67 o
   1   6   7        0.10        0.46      0.36 o
   2   6   7        3.25        3.30      0.43 o
   3   6   7        2.54        3.49      0.45 o
   4   6   7        3.57        3.91      0.49 o
   5   6   7        5.30        7.03      0.57 o
   6   6   7        0.87        1.37      0.47 o
   7   6   7        1.07        1.25      0.52 o
 -12   7   7        0.07        0.20      1.72 o
 -11   7   7        1.99        2.33      1.61 o
 -10   7   7        7.46        6.52      1.80 o
  -9   7   7        5.84        8.50      1.19 o
  -8   7   7        8.51        7.27      1.04 o
  -7   7   7        0.27       -0.29      0.79 o
  -6   7   7        0.00       -0.26      0.76 o
  -5   7   7        1.05        0.83      0.78 o
  -4   7   7       15.32       13.70      0.54 o
  -3   7   7       51.89       48.18      1.42 o
  -2   7   7       46.84       46.56      1.12 o
  -1   7   7      135.04      126.15      2.10 o
   0   7   7       23.42       16.93      0.84 o
   1   7   7        0.03       -0.07      0.38 o
   2   7   7        0.10       -0.24      0.39 o
   3   7   7       20.43       22.70      0.85 o
   4   7   7        5.40        5.44      0.71 o
   5   7   7        0.80        0.35      0.47 o
   6   7   7        0.31        0.82      0.51 o
 -11   8   7        0.85        1.57      1.69 o
 -10   8   7        1.14       -0.64      1.65 o
  -9   8   7        3.93        4.46      1.12 o
  -8   8   7        1.15        2.28      0.99 o
  -7   8   7        4.63        2.90      0.95 o
  -6   8   7        6.30        7.80      1.11 o
  -5   8   7        2.91        2.83      0.87 o
  -4   8   7       54.70       53.50      1.95 o
  -3   8   7       16.90       17.50      0.77 o
  -2   8   7        0.01       -0.07      0.42 o
  -1   8   7       83.48       77.47      1.83 o
   0   8   7       40.59       38.61      1.28 o
   1   8   7        1.50        1.10      0.52 o
   2   8   7        0.06       -0.47      0.47 o
   3   8   7        4.71        3.47      0.61 o
   4   8   7        0.02       -0.46      0.52 o
   5   8   7        1.45        2.25      0.64 o
 -11   9   7        0.51       -0.19      1.95 o
 -10   9   7        2.48        4.13      1.96 o
  -9   9   7       14.77       16.76      2.18 o
  -8   9   7        9.92       11.47      1.33 o
  -7   9   7        2.73        2.60      1.04 o
  -6   9   7       22.88       23.28      2.82 o
  -5   9   7       38.57       41.62      1.80 o
  -4   9   7       12.58       13.78      1.22 o
  -3   9   7        4.79        5.83      0.95 o
  -2   9   7        0.84        1.13      0.56 o
  -1   9   7       12.41       12.77      0.90 o
   0   9   7       41.27       40.02      1.53 o
   1   9   7        1.08        0.29      0.56 o
   2   9   7        1.45        0.63      0.59 o
   3   9   7        4.59        4.78      0.79 o
   4   9   7        0.26       -0.30      0.59 o
 -10  10   7        2.39       -0.86      1.82 o
  -9  10   7        0.53        0.92      1.69 o
  -8  10   7       15.87       16.90      1.55 o
  -7  10   7       40.10       40.25      1.99 o
  -6  10   7        0.11        0.09      1.08 o
  -5  10   7        1.68        2.27      1.09 o
  -4  10   7        1.70       -0.36      1.30 o
  -3  10   7        0.15       -0.14      0.96 o
  -2  10   7        0.83        0.57      1.60 o
  -1  10   7        1.57        2.42      1.48 o
   0  10   7        4.93        4.65      1.70 o
   1  10   7        0.00        0.21      0.65 o
   2  10   7        0.08       -0.58      0.58 o
   3  10   7        0.39        0.71      0.66 o
  -8  11   7       11.50       10.94      2.12 o
  -7  11   7        0.86        0.39      1.19 o
  -6  11   7        0.12       -0.66      1.19 o
  -5  11   7        2.94        4.47      1.32 o
  -4  11   7        0.12        0.01      1.99 o
  -3  11   7        0.42       -0.26      1.77 o
  -2  11   7        0.30       -0.58      1.73 o
  -1  11   7        5.53        7.06      1.97 o
   0  11   7        0.44        0.20      1.79 o
   1  11   7        1.56        1.53      1.92 o
  -6  12   7        0.55       -0.02      1.41 o
  -5  12   7        0.31       -0.69      1.33 o
  -4  12   7        1.99       -0.67      2.03 o
  -3  12   7        2.34        4.40      2.19 o
  -2  12   7        0.21        0.43      2.12 o
  -1  12   7        6.65        6.76      2.25 o
  -2 -12   8        1.75        2.25      1.97 o
  -1 -12   8        0.23        2.09      1.96 o
   0 -12   8        2.90        0.75      1.31 o
   1 -12   8        3.80        4.44      1.06 o
   2 -12   8        0.15       -0.63      1.21 o
   3 -12   8        0.18       -0.49      0.55 o
  -4 -11   8        0.59       -0.48      2.01 o
  -3 -11   8        0.54       -0.12      1.90 o
  -2 -11   8        2.03        0.70      1.71 o
  -1 -11   8        3.68        3.54      1.77 o
   0 -11   8        0.07        1.20      1.58 o
   1 -11   8        0.94        0.78      0.65 o
   2 -11   8        7.09        7.80      0.69 o
   3 -11   8        7.77        7.57      0.69 o
   4 -11   8        0.73        1.72      0.74 o
   5 -11   8        0.98        1.71      0.56 o
   6 -11   8        0.00       -0.54      0.54 o
  -6 -10   8        2.71        1.41      1.42 o
  -5 -10   8        0.36        2.12      1.28 o
  -4 -10   8       16.54       17.95      2.44 o
  -3 -10   8        5.98        7.17      1.73 o
  -2 -10   8        0.81        1.74      1.40 o
  -1 -10   8        2.91        0.43      1.36 o
   0 -10   8        4.92        4.23      0.67 o
   1 -10   8        0.33        0.07      0.47 o
   2 -10   8        2.16        4.26      0.55 o
   3 -10   8        1.42        1.44      0.49 o
   4 -10   8        0.73        0.06      0.46 o
   5 -10   8       20.80       22.55      0.91 o
   6 -10   8        0.14        0.04      0.51 o
   7 -10   8        9.08       11.50      0.78 o
  -7  -9   8        0.61       -0.48      1.95 o
  -6  -9   8       14.60       16.54      1.52 o
  -5  -9   8        0.19        0.11      1.11 o
  -4  -9   8        6.62        7.04      1.19 o
  -3  -9   8        1.99        1.11      1.00 o
  -2  -9   8        2.31        3.56      1.32 o
  -1  -9   8        1.03        0.78      0.57 o
   0  -9   8        0.04       -0.31      0.54 o
   1  -9   8       37.20       38.34      1.19 o
   2  -9   8        0.14       -0.05      0.42 o
   3  -9   8       22.57       20.84      1.13 o
   4  -9   8        7.77        8.14      0.68 o
   5  -9   8        2.51        1.48      0.46 o
   6  -9   8        5.34        5.20      0.55 o
   7  -9   8        6.08        9.16      0.62 o
   8  -9   8        5.03        6.64      0.61 o
  -8  -8   8        5.63        7.06      2.14 o
  -7  -8   8        4.16        5.21      1.82 o
  -6  -8   8        3.02        2.04      1.50 o
  -5  -8   8       28.87       30.05      1.64 o
  -4  -8   8        1.26        0.26      0.95 o
  -3  -8   8        0.80        0.01      0.78 o
  -2  -8   8        0.02       -0.33      0.40 o
  -1  -8   8        8.78        7.22      0.65 o
   0  -8   8        3.70        4.30      0.80 o
   1  -8   8        3.42        3.65      0.48 o
   2  -8   8       20.34       18.91      0.73 o
   3  -8   8        9.67       10.40      0.73 o
   4  -8   8       26.69       26.43      0.85 o
   5  -8   8       30.20       31.24      0.93 o
   6  -8   8        7.74        6.01      0.51 o
   7  -8   8        2.20        2.13      0.52 o
   8  -8   8        7.46        7.27      0.56 o
  -9  -7   8        0.04       -0.97      1.66 o
  -8  -7   8        0.03       -1.18      1.18 o
  -7  -7   8        0.02        0.12      1.03 o
  -6  -7   8        7.54        7.07      1.09 o
  -5  -7   8        1.93        1.36      0.90 o
  -4  -7   8        5.08        3.95      0.91 o
  -3  -7   8        3.54        3.56      0.52 o
  -2  -7   8        0.53        0.90      0.41 o
  -1  -7   8       14.95       13.78      0.64 o
   0  -7   8        4.98        4.18      0.44 o
   1  -7   8        1.16        0.72      0.34 o
   2  -7   8        4.22        5.64      0.51 o
   3  -7   8       32.56       30.83      0.87 o
   4  -7   8        0.98        1.26      0.35 o
   5  -7   8        6.02        8.24      0.52 o
   6  -7   8        2.00        1.29      0.36 o
   7  -7   8        2.01        1.12      0.39 o
   8  -7   8        1.92        2.45      0.41 o
   9  -7   8        7.59        8.09      0.67 o
 -10  -6   8        1.01       -1.52      1.95 o
  -9  -6   8        3.74        5.20      1.85 o
  -8  -6   8        3.42        6.08      1.22 o
  -7  -6   8       10.05       10.72      2.16 o
  -6  -6   8        4.42        4.31      1.62 o
  -5  -6   8       15.57       15.04      1.11 o
  -4  -6   8        4.62        4.06      0.52 o
  -3  -6   8      124.06      127.46      2.66 o
  -2  -6   8        1.41        1.32      0.48 o
  -1  -6   8       15.77       16.67      0.76 o
   0  -6   8       14.74        8.29      0.49 o
   1  -6   8        4.15        1.77      0.31 o
   2  -6   8        5.26        5.52      0.40 o
   3  -6   8        7.82        5.22      0.33 o
   4  -6   8        8.73        7.90      0.36 o
   5  -6   8        1.03        1.56      0.26 o
   6  -6   8        0.06       -0.01      0.23 o
   7  -6   8       11.15       11.65      0.47 o
   8  -6   8        0.03       -0.14      0.28 o
   9  -6   8        4.20        4.98      0.43 o
 -10  -5   8        0.11       -0.50      1.56 o
  -9  -5   8        9.41        8.93      1.24 o
  -8  -5   8        9.66       14.32      1.28 o
  -7  -5   8        0.85       -0.21      1.49 o
  -6  -5   8       12.04       13.29      1.11 o
  -5  -5   8       57.96       57.11      1.54 o
  -4  -5   8        0.67        0.68      0.41 o
  -3  -5   8      100.87       87.47      1.73 o
  -2  -5   8        0.09       -0.33      0.33 o
  -1  -5   8        3.37        2.35      0.32 o
   0  -5   8        6.14        5.34      0.29 o
   1  -5   8       42.87       32.86      0.76 o
   2  -5   8       30.01       31.08      0.63 o
   3  -5   8       13.44       16.51      0.46 o
   4  -5   8       26.44       26.91      0.55 o
   5  -5   8       13.18       14.72      0.41 o
   6  -5   8       13.81       15.50      0.41 o
   7  -5   8       17.07       18.97      0.46 o
   8  -5   8        0.00       -0.24      0.24 o
   9  -5   8        0.32        1.24      0.45 o
 -11  -4   8        0.01       -0.38      1.65 o
 -10  -4   8        0.65       -0.62      1.65 o
  -9  -4   8        6.35        7.46      1.19 o
  -8  -4   8       11.38       11.78      1.13 o
  -7  -4   8       25.53       22.60      1.31 o
  -6  -4   8       70.62       71.96      2.13 o
  -5  -4   8       16.31       13.88      0.77 o
  -4  -4   8        5.19        4.97      0.47 o
  -3  -4   8        0.79       -0.25      0.35 o
  -2  -4   8        9.08        6.22      0.37 o
  -1  -4   8       29.42       25.67      0.58 o
   0  -4   8       17.04       12.53      0.36 o
   1  -4   8        7.47        7.91      0.32 o
   2  -4   8       77.10       76.79      1.04 o
   3  -4   8       65.76       66.57      0.92 o
   4  -4   8       69.88       68.41      0.92 o
   5  -4   8        2.30        1.99      0.19 o
   6  -4   8       42.48       38.52      0.57 o
   7  -4   8       16.55       16.32      0.41 o
   8  -4   8        0.39        0.13      0.20 o
   9  -4   8        5.62        6.41      1.09 o
  10  -4   8        1.73        2.11      0.58 o
 -11  -3   8        0.04       -0.22      1.54 o
 -10  -3   8        2.82        3.00      1.50 o
  -9  -3   8        2.62        3.56      1.05 o
  -8  -3   8       34.14       30.97      1.54 o
  -7  -3   8        1.29        1.32      0.90 o
  -6  -3   8       59.22       54.51      1.42 o
  -5  -3   8       66.86       58.96      1.24 o
  -4  -3   8      132.74      137.97      1.77 o
  -3  -3   8       14.55       17.13      0.47 o
  -2  -3   8       26.16       29.62      0.57 o
  -1  -3   8       10.91       11.28      0.38 o
   0  -3   8        6.94        7.49      0.27 o
   1  -3   8        9.98        9.22      0.31 o
   2  -3   8       32.00       30.71      0.60 o
   3  -3   8      120.88      116.64      1.39 o
   4  -3   8       63.41       64.87      0.83 o
   5  -3   8        0.05       -0.24      0.24 o
   6  -3   8        7.31        7.31      0.47 o
   7  -3   8        8.21        6.60      1.40 o
   8  -3   8        1.35        4.16      1.52 o
   9  -3   8        1.87        2.33      0.62 o
  10  -3   8        0.03       -0.49      0.80 o
 -12  -2   8        4.84        5.49      1.32 o
 -11  -2   8        1.79        2.83      1.56 o
 -10  -2   8       12.53       10.70      1.79 o
  -9  -2   8        0.02       -0.28      0.89 o
  -8  -2   8        4.88        4.17      0.94 o
  -7  -2   8        2.24        0.94      0.75 o
  -6  -2   8       55.16       53.50      0.96 o
  -5  -2   8       87.79       82.04      1.22 o
  -4  -2   8      133.67      123.79      1.48 o
  -3  -2   8      186.56      194.89      2.20 o
  -2  -2   8       35.55       30.71      0.55 o
  -1  -2   8       13.32       12.07      0.34 o
   0  -2   8        0.54       -0.04      0.14 o
   1  -2   8       13.62       19.11      0.42 o
   2  -2   8        4.75        4.90      0.19 o
   3  -2   8      128.52      124.09      1.43 o
   4  -2   8       26.06       24.68      0.51 o
   5  -2   8       21.20       20.63      1.63 o
   6  -2   8       51.14       50.87      2.75 o
   7  -2   8        2.96        3.21      1.30 o
   8  -2   8        0.65        2.10      1.35 o
   9  -2   8        2.84        1.13      1.47 o
  10  -2   8        4.43        5.55      0.73 o
 -12  -1   8       11.57       17.51      1.61 o
 -11  -1   8        0.03       -0.98      1.48 o
 -10  -1   8        4.79        5.84      1.04 o
  -9  -1   8        1.60        0.86      0.87 o
  -8  -1   8        0.06       -0.79      0.79 o
  -7  -1   8        5.10        4.14      0.47 o
  -6  -1   8       44.20       41.25      0.82 o
  -5  -1   8        1.22        1.36      0.28 o
  -4  -1   8       14.99       15.25      0.45 o
  -3  -1   8      160.89      147.51      1.67 o
  -2  -1   8       11.60       12.31      0.40 o
  -1  -1   8       76.42       90.39      1.06 o
   0  -1   8      167.58      169.36      1.81 o
   1  -1   8       14.87       13.40      0.33 o
   2  -1   8      179.40      185.56      1.90 o
   3  -1   8       16.83       15.18      0.37 o
   4  -1   8      231.39      226.76      2.99 o
   5  -1   8       12.81       10.35      1.42 o
   6  -1   8       71.21       75.59      3.28 o
   7  -1   8        3.71        2.42      1.26 o
   8  -1   8        0.63        0.82      1.29 o
   9  -1   8        2.96        2.92      0.32 o
 -12   0   8       56.35       71.50      2.66 o
 -11   0   8        0.11       -0.71      1.49 o
 -10   0   8        8.74        9.52      1.11 o
  -9   0   8        9.13        8.14      0.97 o
  -8   0   8        0.84        1.08      0.60 o
  -7   0   8       32.05       30.31      0.92 o
  -6   0   8       63.20       58.83      1.00 o
  -5   0   8      134.31      129.01      1.81 o
  -4   0   8      102.84       92.75      1.27 o
  -3   0   8       20.84       18.83      0.38 o
  -2   0   8        1.03        1.41      0.17 o
  -1   0   8       22.09       17.16      0.36 o
   0   0   8      683.18      690.83      6.68 o
   1   0   8       30.24       29.55      0.53 o
   2   0   8       40.84       41.53      0.95 o
   3   0   8       49.12       47.15      0.75 o
   4   0   8       25.96       25.96      1.08 o
   5   0   8       15.95       15.64      0.42 o
   6   0   8       13.19       12.68      0.87 o
   7   0   8        2.93        1.57      1.38 o
   8   0   8        2.10        1.47      0.29 o
   9   0   8        0.05        0.13      0.27 o
 -12   1   8       32.06       37.32      2.63 o
 -11   1   8        1.61        2.12      1.43 o
 -10   1   8        0.00        0.39      0.91 o
  -9   1   8       10.78        7.95      0.99 o
  -8   1   8        4.59        2.20      0.65 o
  -7   1   8       88.31       84.31      1.60 o
  -6   1   8        0.54        0.82      0.29 o
  -5   1   8      388.87      374.10      4.09 o
  -4   1   8        5.21        6.94      0.29 o
  -3   1   8       15.78       14.05      0.40 o
  -2   1   8       26.46       32.47      0.61 o
  -1   1   8        4.94        3.96      0.26 o
   0   1   8       48.38       52.77      0.86 o
   1   1   8       53.59       48.17      0.70 o
   2   1   8       52.33       49.14      0.67 o
   3   1   8        4.80        5.14      0.24 o
   4   1   8       12.80       11.99      0.33 o
   5   1   8       22.36       21.43      0.42 o
   6   1   8        3.13        2.50      0.26 o
   7   1   8        0.19        0.00      0.23 o
   8   1   8        2.53        1.69      0.30 o
   9   1   8        0.03       -0.33      0.33 o
 -13   2   8        0.09       -0.87      1.04 o
 -12   2   8        0.12       -0.80      1.13 o
 -11   2   8        0.89        0.34      1.02 o
 -10   2   8        2.27        3.56      1.00 o
  -9   2   8        3.67        2.87      0.87 o
  -8   2   8       21.44       18.85      0.93 o
  -7   2   8       11.93        8.70      0.61 o
  -6   2   8      101.66       89.08      1.31 o
  -5   2   8        1.47       -0.19      0.33 o
  -4   2   8       20.23       15.65      0.42 o
  -3   2   8       19.12       18.00      0.45 o
  -2   2   8       40.06       47.06      0.78 o
  -1   2   8        2.43        3.61      0.20 o
   0   2   8      107.04      100.12      1.28 o
   1   2   8      123.25      121.52      1.62 o
   2   2   8       88.05       95.96      1.23 o
   3   2   8      115.95      113.67      1.41 o
   4   2   8       29.94       28.39      0.56 o
   5   2   8       16.96       16.17      0.49 o
   6   2   8       14.68       12.22      0.39 o
   7   2   8        0.01       -0.23      0.23 o
   8   2   8        0.03       -0.14      0.36 o
   9   2   8        0.06        0.21      0.42 o
 -13   3   8        0.02        0.00      1.93 o
 -12   3   8        0.81       -0.17      1.25 o
 -11   3   8        0.60       -0.22      0.77 o
 -10   3   8        0.67        1.19      1.10 o
  -9   3   8        0.09       -0.03      0.82 o
  -8   3   8       28.41       26.45      1.41 o
  -7   3   8        1.05        0.96      0.53 o
  -6   3   8        9.63        8.02      0.38 o
  -5   3   8       37.68       33.75      0.73 o
  -4   3   8       72.98       73.02      0.90 o
  -3   3   8       44.08       48.82      0.72 o
  -2   3   8       16.12       17.64      0.50 o
  -1   3   8        9.87        7.51      0.33 o
   0   3   8      101.59       95.51      1.25 o
   1   3   8      173.39      166.70      2.31 o
   2   3   8      108.80       98.85      1.30 o
   3   3   8       49.21       45.13      0.77 o
   4   3   8       53.41       50.14      0.82 o
   5   3   8        6.73        4.90      0.32 o
   6   3   8        0.90        0.77      0.31 o
   7   3   8        0.84        0.48      0.33 o
   8   3   8        4.46        6.56      0.51 o
 -12   4   8        0.64       -0.01      1.73 o
 -11   4   8       21.44       24.42      2.52 o
 -10   4   8       11.04       12.43      1.14 o
  -9   4   8       18.33       19.39      1.27 o
  -8   4   8        1.39        1.12      0.81 o
  -7   4   8        2.52        2.02      0.79 o
  -6   4   8        0.01       -0.38      0.38 o
  -5   4   8       43.05       44.54      0.95 o
  -4   4   8       59.55       54.62      1.15 o
  -3   4   8       62.50       54.74      1.12 o
  -2   4   8        1.64        1.41      0.30 o
  -1   4   8        8.08        8.98      0.52 o
   0   4   8      184.45      178.78      2.37 o
   1   4   8        0.04        0.61      0.27 o
   2   4   8       16.49       16.36      0.65 o
   3   4   8        1.76        1.09      0.28 o
   4   4   8        2.59        1.55      0.33 o
   5   4   8        2.53        2.72      0.37 o
   6   4   8        7.97        9.66      0.68 o
   7   4   8        0.24        0.41      0.40 o
   8   4   8        0.68        0.96      0.45 o
 -12   5   8        0.63       -1.53      1.53 o
 -11   5   8        8.54        9.40      1.96 o
 -10   5   8        9.31       10.02      1.15 o
  -9   5   8        0.88        0.65      1.13 o
  -8   5   8        9.05        8.13      0.99 o
  -7   5   8       50.21       51.56      1.87 o
  -6   5   8       12.85       14.22      0.66 o
  -5   5   8       20.71       21.00      0.91 o
  -4   5   8       76.76       75.78      1.45 o
  -3   5   8       32.79       25.73      0.82 o
  -2   5   8       16.95       17.09      0.64 o
  -1   5   8        7.86        6.29      0.58 o
   0   5   8       10.47        9.38      0.59 o
   1   5   8        4.88        5.17      0.45 o
   2   5   8        2.52        3.10      0.41 o
   3   5   8        0.01       -0.05      0.37 o
   4   5   8        1.03        0.89      0.40 o
   5   5   8        0.40        0.20      0.41 o
   6   5   8        8.77        8.77      0.59 o
   7   5   8        0.07        0.38      0.45 o
 -12   6   8        5.08        6.59      2.11 o
 -11   6   8        0.38       -1.55      1.65 o
 -10   6   8        7.04        6.97      1.40 o
  -9   6   8        5.95        6.02      1.94 o
  -8   6   8       12.85       13.67      1.24 o
  -7   6   8        1.72        3.00      0.89 o
  -6   6   8        0.23       -0.80      0.80 o
  -5   6   8       14.20       10.76      0.73 o
  -4   6   8        3.17        2.43      0.46 o
  -3   6   8       36.03       30.63      1.56 o
  -2   6   8        2.76        1.38      0.39 o
  -1   6   8       10.71       10.19      0.72 o
   0   6   8        1.46        1.58      0.45 o
   1   6   8        6.86        6.47      0.49 o
   2   6   8        5.22        4.52      0.58 o
   3   6   8        7.99        8.05      0.57 o
   4   6   8        7.93        9.60      0.61 o
   5   6   8        0.11        0.09      0.44 o
   6   6   8        0.38       -0.07      0.59 o
 -12   7   8        0.67        0.03      1.80 o
 -11   7   8        0.00       -0.85      1.76 o
 -10   7   8        0.70       -1.59      1.59 o
  -9   7   8       14.68       14.49      1.55 o
  -8   7   8        0.00        0.86      1.12 o
  -7   7   8        6.63        7.67      1.08 o
  -6   7   8        4.03        2.03      0.84 o
  -5   7   8        0.01        0.20      0.79 o
  -4   7   8       39.69       36.03      1.06 o
  -3   7   8        1.21        1.29      0.43 o
  -2   7   8        3.73        4.93      0.51 o
  -1   7   8        1.85        2.14      0.50 o
   0   7   8       21.07       19.41      0.87 o
   1   7   8        4.49        3.98      0.58 o
   2   7   8       12.74       14.10      0.79 o
   3   7   8        2.57        1.79      0.48 o
   4   7   8        6.06        5.96      0.69 o
   5   7   8        0.01        0.48      0.50 o
   6   7   8        0.21       -0.22      0.51 o
 -11   8   8        0.27       -1.28      1.73 o
 -10   8   8        5.76        6.77      1.99 o
  -9   8   8        3.78        3.11      1.20 o
  -8   8   8        8.41        8.75      1.21 o
  -7   8   8        2.51        2.92      1.02 o
  -6   8   8        2.82        3.11      1.01 o
  -5   8   8       12.27       13.39      2.37 o
  -4   8   8        0.16        0.11      0.84 o
  -3   8   8        0.90        0.64      0.46 o
  -2   8   8       13.02       10.59      0.78 o
  -1   8   8        3.93        4.24      0.62 o
   0   8   8        1.71        1.93      0.57 o
   1   8   8        0.68        1.14      0.67 o
   2   8   8        7.05        7.54      0.78 o
   3   8   8        0.31        0.59      0.56 o
   4   8   8       10.34       11.21      0.84 o
   5   8   8        0.39        0.86      0.61 o
 -10   9   8        0.16        0.04      1.90 o
  -9   9   8        0.49       -0.17      2.16 o
  -8   9   8        7.40        8.63      1.32 o
  -7   9   8        8.19        8.63      1.34 o
  -6   9   8       21.95       21.86      1.51 o
  -5   9   8        0.34        0.54      1.03 o
  -4   9   8        5.45        4.68      1.85 o
  -3   9   8        7.74        7.93      1.76 o
  -2   9   8        4.50        6.50      1.29 o
  -1   9   8       15.80       17.13      1.68 o
   0   9   8       11.88       11.71      0.91 o
   1   9   8        0.26        0.79      0.60 o
   2   9   8        5.39        4.47      0.72 o
   3   9   8        0.03        0.68      1.03 o
   4   9   8        0.48       -0.05      0.87 o
  -9  10   8        6.35        7.66      2.16 o
  -8  10   8        2.04        4.10      1.39 o
  -7  10   8        0.57        2.29      1.30 o
  -6  10   8        5.35        5.19      1.18 o
  -5  10   8        0.44        0.35      1.09 o
  -4  10   8        0.56       -0.26      1.32 o
  -3  10   8        4.55        9.14      1.77 o
  -2  10   8        1.33        1.13      1.70 o
  -1  10   8       25.02       30.30      2.39 o
   0  10   8        2.80        1.04      1.71 o
   1  10   8        0.33       -0.27      0.61 o
   2  10   8        0.02       -0.40      0.63 o
  -8  11   8        0.78       -0.22      1.46 o
  -7  11   8        0.65        0.18      1.39 o
  -6  11   8        0.02       -0.24      1.24 o
  -5  11   8        0.87        1.07      1.74 o
  -4  11   8        0.84        2.25      1.99 o
  -3  11   8        0.01       -1.86      1.86 o
  -2  11   8        2.50        3.30      1.77 o
  -1  11   8        2.96        3.94      1.81 o
   0  11   8       14.07       13.74      2.14 o
  -3 -11   9        7.06        7.12      2.03 o
  -2 -11   9        3.00        0.25      1.93 o
  -1 -11   9        3.99        6.05      1.88 o
   0 -11   9        2.45        2.61      1.54 o
   1 -11   9        0.06        0.08      0.62 o
   2 -11   9        3.37        3.15      0.60 o
   3 -11   9        5.62        6.32      0.69 o
   4 -11   9        4.39        6.24      0.67 o
  -5 -10   9       19.84       21.65      2.61 o
  -4 -10   9        9.57       10.63      2.22 o
  -3 -10   9        2.17        1.75      1.65 o
  -2 -10   9        1.72        1.38      1.72 o
  -1 -10   9        4.90        5.07      1.61 o
   0 -10   9        0.48       -0.18      0.47 o
   1 -10   9        5.85        6.45      0.63 o
   2 -10   9        2.14        2.19      0.52 o
   3 -10   9       24.63       26.60      1.43 o
   4 -10   9        7.18        6.23      0.63 o
   5 -10   9       10.79       10.76      0.71 o
   6 -10   9        0.28       -0.03      0.48 o
  -7  -9   9        0.92        2.05      1.38 o
  -6  -9   9        0.81        0.61      1.30 o
  -5  -9   9        2.50        2.75      1.14 o
  -4  -9   9        0.14       -0.99      0.99 o
  -3  -9   9        7.21        5.87      1.61 o
  -2  -9   9        1.68        1.09      1.34 o
  -1  -9   9        7.92        5.62      0.69 o
   0  -9   9        0.29       -0.10      0.43 o
   1  -9   9        0.02       -0.13      0.42 o
   2  -9   9        2.40        3.08      0.50 o
   3  -9   9        5.15        3.29      0.50 o
   4  -9   9        0.23        0.36      0.50 o
   5  -9   9       10.65       11.61      0.68 o
   6  -9   9        4.58        6.12      0.58 o
   7  -9   9        0.08       -0.42      0.42 o
  -8  -8   9        2.67        5.70      1.41 o
  -7  -8   9        0.02        0.88      1.25 o
  -6  -8   9        3.99        4.98      1.29 o
  -5  -8   9        0.06       -0.51      0.98 o
  -4  -8   9        0.25       -0.96      0.96 o
  -3  -8   9        1.84        1.98      0.94 o
  -2  -8   9       11.67        9.15      0.73 o
  -1  -8   9        0.38       -0.09      0.47 o
   0  -8   9        5.24        6.63      0.56 o
   1  -8   9        3.16        3.72      0.69 o
   2  -8   9        5.41        4.31      0.49 o
   3  -8   9        0.77        0.71      0.42 o
   4  -8   9        2.99        1.93      0.43 o
   5  -8   9       18.42       18.17      0.74 o
   6  -8   9        1.15        1.69      0.41 o
   7  -8   9        6.66        7.47      0.60 o
   8  -8   9        0.14        0.34      0.40 o
  -9  -7   9        7.92        4.87      2.18 o
  -8  -7   9        5.72        3.86      1.60 o
  -7  -7   9        0.56        0.05      1.11 o
  -6  -7   9        0.26        0.82      2.34 o
  -5  -7   9        1.21        0.35      0.90 o
  -4  -7   9        0.06       -0.14      0.85 o
  -3  -7   9        4.93        4.97      0.54 o
  -2  -7   9        7.99        6.27      0.54 o
  -1  -7   9       25.05       22.03      1.16 o
   0  -7   9        3.25        3.15      0.42 o
   1  -7   9        1.40        1.48      0.36 o
   2  -7   9        7.24        6.46      0.48 o
   3  -7   9        0.35        0.33      0.33 o
   4  -7   9        2.07        2.16      0.39 o
   5  -7   9       22.54       21.57      0.74 o
   6  -7   9        0.18        0.11      0.35 o
   7  -7   9        8.85       10.39      0.67 o
   8  -7   9        0.08        0.61      0.46 o
  -9  -6   9        0.64       -0.13      1.19 o
  -8  -6   9        5.69        3.49      1.23 o
  -7  -6   9        9.59       11.61      1.27 o
  -6  -6   9        2.74        0.98      0.89 o
  -5  -6   9       13.82       15.44      1.26 o
  -4  -6   9        1.07        1.20      0.45 o
  -3  -6   9        0.02       -0.39      0.39 o
  -2  -6   9        0.33       -0.35      0.35 o
  -1  -6   9        3.57        2.49      0.49 o
   0  -6   9       13.40       11.98      0.59 o
   1  -6   9        3.56        4.59      0.42 o
   2  -6   9       27.24       22.69      0.79 o
   3  -6   9        0.00       -0.01      0.35 o
   4  -6   9        0.24        0.08      0.27 o
   5  -6   9        0.03        0.27      0.27 o
   6  -6   9       11.56       11.08      0.61 o
   7  -6   9        4.47        5.13      0.37 o
   8  -6   9        4.93        6.51      0.55 o
 -10  -5   9        0.45        0.11      1.90 o
  -9  -5   9        0.02       -0.88      1.08 o
  -8  -5   9        0.15       -0.13      1.02 o
  -7  -5   9        8.42        9.49      1.15 o
  -6  -5   9        0.03       -0.46      0.82 o
  -5  -5   9        0.18        0.35      0.55 o
  -4  -5   9       19.76       16.75      0.74 o
  -3  -5   9       47.36       44.18      1.10 o
  -2  -5   9        0.02       -0.31      0.31 o
  -1  -5   9       29.51       27.65      0.70 o
   0  -5   9       14.47        9.80      0.44 o
   1  -5   9        2.63        2.55      0.31 o
   2  -5   9       58.11       46.18      1.03 o
   3  -5   9        0.18       -0.04      0.22 o
   4  -5   9        3.63        4.49      0.29 o
   5  -5   9       24.02       25.30      0.54 o
   6  -5   9       13.83       12.80      0.39 o
   7  -5   9        0.69        1.04      0.27 o
   8  -5   9        3.97        4.83      0.33 o
   9  -5   9        0.03        0.18      0.42 o
 -11  -4   9        3.07        7.17      2.02 o
 -10  -4   9        0.83        0.72      1.62 o
  -9  -4   9        0.65        0.39      1.14 o
  -8  -4   9        2.36        3.88      1.03 o
  -7  -4   9       34.30       33.40      1.59 o
  -6  -4   9        1.43        3.52      0.86 o
  -5  -4   9      148.39      137.39      2.29 o
  -4  -4   9       16.93       17.22      0.70 o
  -3  -4   9       10.43       10.00      0.54 o
  -2  -4   9       50.96       50.17      1.08 o
  -1  -4   9      116.36      111.17      1.45 o
   0  -4   9       23.54       16.73      0.48 o
   1  -4   9       25.17       22.72      0.53 o
   2  -4   9       25.94       22.19      0.51 o
   3  -4   9        1.10        1.97      0.23 o
   4  -4   9       15.24       12.75      0.39 o
   5  -4   9       22.49       22.82      0.46 o
   6  -4   9        0.61        0.30      0.17 o
   7  -4   9        1.35        2.38      0.23 o
   8  -4   9        2.63        2.46      0.29 o
   9  -4   9        0.03       -0.06      0.27 o
 -11  -3   9        2.73        2.79      1.76 o
 -10  -3   9        0.02        1.30      1.65 o
  -9  -3   9       20.71       20.51      1.53 o
  -8  -3   9        0.32        0.32      0.98 o
  -7  -3   9       94.84       91.35      2.52 o
  -6  -3   9       13.72       13.71      1.14 o
  -5  -3   9       84.02       80.43      1.59 o
  -4  -3   9       55.82       46.86      1.07 o
  -3  -3   9        0.62        0.56      0.33 o
  -2  -3   9       65.59       66.88      1.35 o
  -1  -3   9       33.20       29.33      0.56 o
   0  -3   9      151.30      138.70      1.70 o
   1  -3   9        0.06        0.06      0.24 o
   2  -3   9       13.01       13.50      0.39 o
   3  -3   9        0.04       -0.01      0.19 o
   4  -3   9        8.01        7.08      0.29 o
   5  -3   9        0.04       -0.06      0.23 o
   6  -3   9        3.25        1.00      0.71 o
   7  -3   9        0.02       -1.16      1.16 o
   8  -3   9        9.66        8.69      1.69 o
   9  -3   9        1.49        3.51      1.85 o
 -12  -2   9       21.06       28.29      2.80 o
 -11  -2   9       10.11       11.70      2.07 o
 -10  -2   9        6.77        9.59      1.24 o
  -9  -2   9        1.81        1.16      0.94 o
  -8  -2   9        3.78        2.65      0.87 o
  -7  -2   9        0.25       -0.74      0.80 o
  -6  -2   9        0.64        0.53      0.42 o
  -5  -2   9       30.72       27.41      0.85 o
  -4  -2   9        0.48        1.14      0.36 o
  -3  -2   9       43.04       38.87      1.39 o
  -2  -2   9       11.80       13.60      0.40 o
  -1  -2   9       99.63      101.15      1.21 o
   0  -2   9        5.45        6.85      0.30 o
   1  -2   9       26.87       22.78      0.49 o
   2  -2   9      243.90      241.21      2.49 o
   3  -2   9        9.65       10.29      0.31 o
   4  -2   9        0.00       -0.01      0.23 o
   5  -2   9        8.95        6.17      0.33 o
   6  -2   9        0.34        0.15      1.23 o
   7  -2   9        1.74        2.02      1.43 o
   8  -2   9       10.22        8.34      1.73 o
   9  -2   9        0.25       -1.35      1.59 o
 -12  -1   9       23.07       30.59      2.84 o
 -11  -1   9       19.75       24.51      2.44 o
 -10  -1   9        1.46        2.75      1.16 o
  -9  -1   9        7.93        6.13      1.04 o
  -8  -1   9        0.10        0.13      0.80 o
  -7  -1   9       13.82       13.22      1.02 o
  -6  -1   9        2.99        2.86      0.44 o
  -5  -1   9        2.97        2.09      0.41 o
  -4  -1   9       93.87      101.58      1.71 o
  -3  -1   9        3.99        4.31      0.26 o
  -2  -1   9      121.74      117.30      1.37 o
  -1  -1   9        5.39        4.93      0.33 o
   0  -1   9      158.57      163.95      1.79 o
   1  -1   9        7.45        8.14      0.49 o
   2  -1   9       75.86       71.20      0.95 o
   3  -1   9        0.01        0.09      0.17 o
   4  -1   9      111.28      108.66      1.58 o
   5  -1   9       31.89       32.52      0.99 o
   6  -1   9        0.36        0.06      1.26 o
   7  -1   9        2.16        2.80      1.50 o
   8  -1   9        1.99        0.58      1.48 o
   9  -1   9        0.73        1.79      1.75 o
 -12   0   9        0.53        2.54      1.27 o
 -11   0   9       11.98       13.39      1.93 o
 -10   0   9        1.41        2.00      0.99 o
  -9   0   9        9.34        9.64      1.14 o
  -8   0   9       33.20       31.84      1.60 o
  -7   0   9       16.25       16.87      1.13 o
  -6   0   9       49.77       47.38      1.78 o
  -5   0   9       50.88       46.16      1.33 o
  -4   0   9        0.07       -0.07      0.23 o
  -3   0   9       36.04       41.03      0.61 o
  -2   0   9       64.80       71.44      0.92 o
  -1   0   9       43.46       43.15      0.72 o
   0   0   9       31.59       35.16      0.62 o
   1   0   9      160.96      149.12      1.91 o
   2   0   9       30.18       27.29      0.55 o
   3   0   9        6.28        6.80      0.27 o
   4   0   9       16.99       16.90      0.37 o
   5   0   9       39.14       37.48      0.71 o
   6   0   9        0.80        1.25      1.24 o
   7   0   9        4.21        4.13      1.56 o
   8   0   9        5.45        5.64      1.31 o
   9   0   9        0.91        0.67      0.31 o
 -12   1   9        8.05       10.07      1.36 o
 -11   1   9        0.02       -1.40      1.40 o
 -10   1   9        2.27        3.29      1.05 o
  -9   1   9        0.26       -0.70      1.29 o
  -8   1   9        6.15        5.92      1.09 o
  -7   1   9       35.15       37.11      1.62 o
  -6   1   9      130.37      131.61      2.16 o
  -5   1   9      334.75      325.48      4.50 o
  -4   1   9       69.96       69.21      1.17 o
  -3   1   9       18.44       18.10      0.51 o
  -2   1   9        1.65        0.42      0.21 o
  -1   1   9       54.02       50.22      1.14 o
   0   1   9       14.09       14.00      0.46 o
   1   1   9       61.55       62.04      0.97 o
   2   1   9       56.29       55.09      0.83 o
   3   1   9        2.52        1.37      0.25 o
   4   1   9       14.40       13.81      0.39 o
   5   1   9       19.31       18.50      0.58 o
   6   1   9        0.01       -0.07      0.20 o
   7   1   9        0.43        0.34      0.24 o
   8   1   9        2.65        2.11      0.29 o
 -12   2   9       13.37       16.57      1.37 o
 -11   2   9        2.13        2.92      1.69 o
 -10   2   9       22.97       24.62      1.53 o
  -9   2   9        4.21        5.39      1.00 o
  -8   2   9        0.33        1.05      0.82 o
  -7   2   9        0.44       -0.43      0.76 o
  -6   2   9       28.78       28.05      0.90 o
  -5   2   9       84.51       81.61      1.53 o
  -4   2   9       21.54       20.51      0.71 o
  -3   2   9       61.41       66.14      1.02 o
  -2   2   9       39.57       34.39      0.70 o
  -1   2   9        5.40        6.09      0.33 o
   0   2   9       45.64       49.20      1.40 o
   1   2   9        1.17        0.75      0.25 o
   2   2   9       83.24       90.53      1.30 o
   3   2   9       48.88       49.26      0.80 o
   4   2   9       18.04       19.09      0.48 o
   5   2   9        0.04       -0.05      0.22 o
   6   2   9       14.79       14.54      0.48 o
   7   2   9        2.27        2.40      0.39 o
   8   2   9        2.80        3.34      0.45 o
 -12   3   9       12.46       16.06      1.35 o
 -11   3   9        4.58        5.08      0.97 o
 -10   3   9       27.88       27.89      1.78 o
  -9   3   9        2.58        1.05      0.92 o
  -8   3   9        1.74        2.11      0.93 o
  -7   3   9       16.41       18.04      1.18 o
  -6   3   9        0.93        0.54      0.34 o
  -5   3   9        6.98        5.81      0.43 o
  -4   3   9       33.35       30.28      0.70 o
  -3   3   9       24.26       18.78      0.60 o
  -2   3   9       24.40       24.26      0.59 o
  -1   3   9       34.48       32.95      0.75 o
   0   3   9       80.04       84.26      1.30 o
   1   3   9       59.14       59.94      1.35 o
   2   3   9        0.05        0.07      0.25 o
   3   3   9       56.06       53.72      0.89 o
   4   3   9        9.52        7.77      0.37 o
   5   3   9        0.18        0.37      0.30 o
   6   3   9       14.07       12.88      0.52 o
   7   3   9        8.87       12.30      0.92 o
   8   3   9        2.73        2.96      0.58 o
 -12   4   9        1.88        3.00      1.94 o
 -11   4   9        6.95        9.16      1.96 o
 -10   4   9        6.31        6.42      1.01 o
  -9   4   9        0.34       -0.66      0.88 o
  -8   4   9       14.81       15.45      1.19 o
  -7   4   9        0.56        0.85      0.82 o
  -6   4   9        0.35        0.18      0.40 o
  -5   4   9       11.21        8.45      0.52 o
  -4   4   9        0.38       -0.33      0.33 o
  -3   4   9        0.26        1.07      0.35 o
  -2   4   9        2.30        0.63      0.40 o
  -1   4   9        5.59        5.25      0.49 o
   0   4   9       25.49       24.14      0.96 o
   1   4   9       12.51       11.55      0.53 o
   2   4   9        3.96        2.00      0.36 o
   3   4   9        0.15        0.13      0.31 o
   4   4   9        2.48        3.13      0.38 o
   5   4   9       12.40       13.89      0.74 o
   6   4   9        8.70       10.78      0.59 o
   7   4   9        1.37        1.50      0.44 o
 -12   5   9        0.19       -1.33      1.91 o
 -11   5   9        0.31        0.69      1.60 o
 -10   5   9        4.53        4.36      1.28 o
  -9   5   9        0.01        0.17      0.94 o
  -8   5   9       48.57       46.69      3.29 o
  -7   5   9        0.16        1.24      0.89 o
  -6   5   9       13.71       11.76      1.06 o
  -5   5   9       13.46       12.39      0.66 o
  -4   5   9        0.00       -0.28      0.37 o
  -3   5   9       25.47       19.33      0.71 o
  -2   5   9        8.44       10.02      0.54 o
  -1   5   9        0.52        0.02      0.39 o
   0   5   9       12.11       10.44      0.94 o
   1   5   9        8.37        6.17      0.55 o
   2   5   9        2.80        2.05      0.42 o
   3   5   9       16.10       16.21      0.67 o
   4   5   9        6.26        6.43      0.54 o
   5   5   9       10.29       11.92      0.64 o
   6   5   9        1.16        0.99      0.46 o
 -12   6   9        1.00       -0.75      1.97 o
 -11   6   9        0.14        0.46      1.83 o
 -10   6   9        0.00        0.24      1.15 o
  -9   6   9        4.43        6.70      2.15 o
  -8   6   9       38.56       36.96      3.36 o
  -7   6   9        0.66        0.96      1.03 o
  -6   6   9        2.97        3.40      1.12 o
  -5   6   9        2.13        2.01      0.49 o
  -4   6   9       14.05       14.62      0.70 o
  -3   6   9        0.00       -0.02      0.40 o
  -2   6   9        1.99        3.48      0.63 o
  -1   6   9        3.53        4.18      0.89 o
   0   6   9        0.16       -0.08      0.43 o
   1   6   9        0.65        0.30      0.42 o
   2   6   9        0.24       -0.35      0.38 o
   3   6   9       10.08        8.90      0.60 o
   4   6   9        9.49        9.50      0.64 o
   5   6   9        0.10        0.65      0.58 o
   6   6   9        0.15        0.06      0.53 o
 -11   7   9        0.04        2.16      1.82 o
 -10   7   9        0.07        1.07      1.16 o
  -9   7   9        0.07        0.41      1.25 o
  -8   7   9        1.33        3.40      1.18 o
  -7   7   9        2.15        1.18      1.01 o
  -6   7   9        0.25       -0.27      0.85 o
  -5   7   9        2.53        1.95      0.88 o
  -4   7   9       15.07       15.51      0.73 o
  -3   7   9        0.32       -0.64      0.65 o
  -2   7   9        1.34        1.36      0.51 o
  -1   7   9        2.59        3.14      0.58 o
   0   7   9        6.24        5.87      0.64 o
   1   7   9        5.80        7.00      0.75 o
   2   7   9        0.89        1.12      0.53 o
   3   7   9        0.00       -0.47      0.47 o
   4   7   9        0.27       -0.12      0.52 o
   5   7   9        1.06        1.76      0.60 o
 -10   8   9        1.15        1.70      1.71 o
  -9   8   9        5.01        6.08      1.29 o
  -8   8   9        0.02        0.15      1.03 o
  -7   8   9        3.37        3.87      1.14 o
  -6   8   9        0.23        0.22      0.96 o
  -5   8   9        7.70        7.75      1.14 o
  -4   8   9       25.40       24.38      1.44 o
  -3   8   9        9.83        9.12      0.73 o
  -2   8   9        1.29        1.11      0.52 o
  -1   8   9        5.66        5.35      1.03 o
   0   8   9        5.55        5.52      0.70 o
   1   8   9        0.46        0.59      0.54 o
   2   8   9        2.02        1.84      0.62 o
   3   8   9        2.61        3.10      0.66 o
   4   8   9        0.01       -0.54      0.59 o
 -10   9   9        1.42       -0.53      2.02 o
  -9   9   9        0.11        0.37      1.31 o
  -8   9   9       14.50       18.17      3.01 o
  -7   9   9        4.17        4.58      1.23 o
  -6   9   9        5.87        5.48      1.19 o
  -5   9   9       12.92       11.89      1.28 o
  -4   9   9        0.08        1.14      1.62 o
  -3   9   9        0.62       -0.33      1.56 o
  -2   9   9       10.96       14.62      1.21 o
  -1   9   9       14.40       14.60      0.95 o
   0   9   9       16.63       16.62      0.99 o
   1   9   9        0.56        1.01      0.64 o
   2   9   9        0.13       -0.11      0.60 o
   3   9   9        0.40        0.05      0.63 o
  -8  10   9        0.06       -0.67      1.26 o
  -7  10   9       13.96       15.23      1.64 o
  -6  10   9        8.08       10.58      1.50 o
  -5  10   9        1.00        1.16      1.71 o
  -4  10   9        0.27       -1.48      1.59 o
  -3  10   9        0.01        0.21      1.81 o
  -2  10   9        1.01        0.30      1.75 o
  -1  10   9        4.50        2.29      1.77 o
   0  10   9        1.93        0.09      1.69 o
   1  10   9        0.03       -0.73      1.02 o
  -6  11   9        4.09        5.67      2.34 o
  -5  11   9        2.39        1.50      1.95 o
  -4  11   9        0.26       -0.12      2.03 o
  -3  11   9        0.04       -1.04      2.00 o
  -2  11   9        0.53       -1.92      1.92 o
  -2 -11  10        0.01       -0.74      1.69 o
  -1 -11  10        0.29        0.76      0.96 o
   0 -11  10        7.46        7.48      1.46 o
   1 -11  10        1.40        0.28      0.65 o
   2 -11  10        0.02        0.81      0.54 o
   3 -11  10        9.32        8.85      0.74 o
  -4 -10  10        2.14        0.09      2.03 o
  -3 -10  10        7.67       10.28      1.99 o
  -2 -10  10        0.90        2.53      1.73 o
  -1 -10  10        0.44        0.13      1.02 o
   0 -10  10        0.35       -0.33      0.50 o
   1 -10  10        6.19        6.76      0.79 o
   2 -10  10       28.69       32.70      1.12 o
   3 -10  10        0.44        1.02      0.51 o
   4 -10  10       26.04       26.58      1.03 o
   5 -10  10        0.59        0.17      0.49 o
  -6  -9  10        2.38        3.54      1.96 o
  -5  -9  10        0.14       -1.60      1.60 o
  -4  -9  10        2.93        2.60      1.85 o
  -3  -9  10        0.11        0.90      1.67 o
  -2  -9  10       14.79       20.42      2.09 o
  -1  -9  10        6.63        7.97      0.86 o
   0  -9  10        8.22        9.37      0.96 o
   1  -9  10        6.42        9.05      0.66 o
   2  -9  10       21.97       26.19      0.95 o
   3  -9  10       17.11       15.93      0.76 o
   4  -9  10        3.23        3.93      0.54 o
   5  -9  10        0.00       -0.40      0.40 o
   6  -9  10        0.37        0.33      0.46 o
  -7  -8  10        1.10        0.82      1.24 o
  -6  -8  10        0.01       -1.14      1.73 o
  -5  -8  10        0.27       -0.63      1.41 o
  -4  -8  10        4.73        2.97      1.53 o
  -3  -8  10        0.15        0.02      1.45 o
  -2  -8  10        8.15        9.09      0.77 o
  -1  -8  10       10.18       11.41      0.67 o
   0  -8  10        0.02        0.44      0.40 o
   1  -8  10        0.94        1.64      0.45 o
   2  -8  10        0.52       -0.37      0.37 o
   3  -8  10        6.86        5.04      0.51 o
   4  -8  10        0.90       -0.08      0.54 o
   5  -8  10        3.61        4.62      0.51 o
   6  -8  10        0.01       -0.40      0.40 o
   7  -8  10        5.62        7.12      0.54 o
  -8  -7  10        0.00       -1.26      1.29 o
  -7  -7  10        0.61        0.27      1.21 o
  -6  -7  10        2.42        2.81      1.45 o
  -5  -7  10        5.17        6.04      1.48 o
  -4  -7  10        0.05       -0.80      0.80 o
  -3  -7  10        1.76        2.15      0.55 o
  -2  -7  10        0.17       -0.33      0.85 o
  -1  -7  10        8.07        8.16      0.57 o
   0  -7  10        0.10       -0.09      0.44 o
   1  -7  10        1.14        1.58      0.40 o
   2  -7  10        0.56        0.44      0.36 o
   3  -7  10        2.54        2.11      0.64 o
   4  -7  10        5.06        3.78      0.45 o
   5  -7  10        2.27        3.73      0.55 o
   6  -7  10        0.35       -0.28      0.62 o
   7  -7  10        2.11        2.88      0.41 o
  -9  -6  10        0.00       -1.35      1.35 o
  -8  -6  10        0.26       -1.19      1.19 o
  -7  -6  10        4.55        5.09      1.15 o
  -6  -6  10        1.24        2.47      1.08 o
  -5  -6  10        2.78        3.85      1.27 o
  -4  -6  10        0.73        0.41      0.42 o
  -3  -6  10        7.28        7.02      0.67 o
  -2  -6  10        2.56        1.87      0.58 o
  -1  -6  10       61.00       57.08      1.25 o
   0  -6  10        0.02        0.07      0.34 o
   1  -6  10        0.79        0.72      0.35 o
   2  -6  10        0.38       -0.12      0.32 o
   3  -6  10        0.45        0.19      0.32 o
   4  -6  10        0.77       -0.28      0.28 o
   5  -6  10        6.22        7.91      0.42 o
   6  -6  10        1.43        1.52      0.34 o
   7  -6  10        0.66        0.88      0.37 o
   8  -6  10        1.33        1.63      0.40 o
 -10  -5  10        1.33        0.79      2.06 o
  -9  -5  10        0.06       -0.17      1.28 o
  -8  -5  10        2.64        2.08      1.20 o
  -7  -5  10        8.25       10.32      1.25 o
  -6  -5  10        0.13        0.36      0.89 o
  -5  -5  10        4.70        4.85      0.91 o
  -4  -5  10        5.65        6.23      0.55 o
  -3  -5  10        0.00        0.01      0.54 o
  -2  -5  10        0.61        0.44      0.36 o
  -1  -5  10       15.95       14.17      0.61 o
   0  -5  10       24.51       22.28      0.74 o
   1  -5  10       54.21       46.57      0.93 o
   2  -5  10        4.91        4.37      0.35 o
   3  -5  10        5.69        4.23      0.34 o
   4  -5  10        2.58        2.33      0.34 o
   5  -5  10       15.68       19.28      0.50 o
   6  -5  10        0.16        0.01      0.22 o
   7  -5  10        2.08        2.55      0.31 o
   8  -5  10        5.50        5.75      0.46 o
 -10  -4  10        4.70        7.66      1.93 o
  -9  -4  10       12.93       17.26      1.45 o
  -8  -4  10        0.08        0.59      1.08 o
  -7  -4  10        6.32        7.08      1.09 o
  -6  -4  10       29.95       28.69      1.56 o
  -5  -4  10        0.07        0.00      0.42 o
  -4  -4  10       11.21       11.31      0.63 o
  -3  -4  10       42.06       41.55      1.03 o
  -2  -4  10        6.35        8.43      0.48 o
  -1  -4  10        5.86        5.15      0.40 o
   0  -4  10       26.25       18.89      0.59 o
   1  -4  10       32.26       27.20      0.61 o
   2  -4  10        7.90        9.97      0.38 o
   3  -4  10        1.03        1.88      0.25 o
   4  -4  10        6.69        7.35      0.31 o
   5  -4  10        6.77        8.75      0.41 o
   6  -4  10        0.41        0.35      0.22 o
   7  -4  10        1.17        1.10      0.27 o
   8  -4  10        4.45        4.33      0.36 o
 -11  -3  10        1.78        5.19      1.90 o
 -10  -3  10        0.63        0.73      2.86 o
  -9  -3  10       23.95       22.82      1.55 o
  -8  -3  10        5.41        4.04      1.62 o
  -7  -3  10        0.17        0.85      1.18 o
  -6  -3  10        5.31        3.71      0.90 o
  -5  -3  10        0.12       -0.23      0.47 o
  -4  -3  10       13.31       14.20      0.64 o
  -3  -3  10       18.65       16.55      0.65 o
  -2  -3  10       15.06       13.38      0.48 o
  -1  -3  10        7.87        8.64      0.43 o
   0  -3  10        0.44        0.41      0.22 o
   1  -3  10       19.70       16.41      0.46 o
   2  -3  10       45.29       44.94      0.74 o
   3  -3  10        1.63        2.73      0.24 o
   4  -3  10        4.99        4.58      0.25 o
   5  -3  10        0.02       -0.12      0.16 o
   6  -3  10        0.39       -0.75      0.75 o
   8  -3  10        0.10        1.37      1.63 o
 -11  -2  10        9.37       13.88      2.12 o
 -10  -2  10       21.21       23.42      1.65 o
  -9  -2  10        0.00       -0.96      0.96 o
  -8  -2  10        1.84        1.86      0.97 o
  -7  -2  10        0.37       -0.78      0.78 o
  -6  -2  10       69.29       69.72      1.50 o
  -5  -2  10       48.63       41.77      1.55 o
  -4  -2  10       19.31       17.20      0.78 o
  -3  -2  10       93.83       85.93      1.50 o
  -2  -2  10        0.05        0.04      0.23 o
  -1  -2  10       32.73       31.75      0.73 o
   0  -2  10        4.48        4.08      0.28 o
   1  -2  10        5.95        6.65      0.33 o
   2  -2  10       95.80       91.54      1.33 o
   3  -2  10       55.02       50.57      0.70 o
   4  -2  10        0.81        0.19      0.17 o
   5  -2  10        0.29        0.26      0.36 o
   7  -2  10       27.73       32.45      2.56 o
   8  -2  10        5.04        9.87      1.95 o
 -11  -1  10        0.66        4.53      1.96 o
 -10  -1  10        9.28        9.32      1.41 o
  -9  -1  10        0.21       -0.39      0.99 o
  -8  -1  10        0.27       -0.34      0.90 o
  -7  -1  10       19.23       19.81      1.44 o
  -6  -1  10       25.75       26.58      0.94 o
  -5  -1  10      420.64      397.44      5.43 o
  -4  -1  10      234.79      230.23      2.92 o
  -3  -1  10       29.90       31.27      0.85 o
  -2  -1  10       73.32       69.77      1.38 o
  -1  -1  10       22.50       23.06      0.71 o
   0  -1  10        2.46        2.22      0.32 o
   1  -1  10       35.43       34.63      0.58 o
   2  -1  10      180.57      175.98      2.04 o
   3  -1  10       11.87       12.29      0.40 o
   4  -1  10       17.09       16.66      0.39 o
   5  -1  10        0.93        0.86      0.32 o
   6  -1  10        1.89        2.15      1.40 o
   7  -1  10        2.40        1.99      1.52 o
   8  -1  10        2.32       -0.19      1.62 o
 -12   0  10       15.65       21.97      2.72 o
 -11   0  10        5.20        6.62      2.00 o
 -10   0  10        4.84        3.73      1.09 o
  -9   0  10        2.35        1.74      0.93 o
  -8   0  10        6.42        6.41      1.44 o
  -7   0  10        0.29       -0.77      0.77 o
  -6   0  10       43.94       40.30      1.08 o
  -5   0  10       61.05       57.98      1.29 o
  -4   0  10      339.47      324.72      4.47 o
  -3   0  10      161.44      167.28      2.50 o
  -2   0  10       46.99       50.00      0.92 o
  -1   0  10        1.58        1.20      0.25 o
   0   0  10       99.75       93.66      1.37 o
   1   0  10        8.40       10.59      0.48 o
   2   0  10       73.78       73.37      1.09 o
   3   0  10       43.67       44.35      0.75 o
   4   0  10       18.81       20.63      0.45 o
   5   0  10        0.01       -0.04      0.20 o
   6   0  10        1.71        1.27      0.32 o
   7   0  10        3.51        4.51      1.78 o
   8   0  10        0.73        0.42      0.65 o
 -12   1  10        8.38       12.71      2.39 o
 -11   1  10        2.07        4.12      1.89 o
 -10   1  10        3.49        6.15      1.18 o
  -9   1  10        1.35        0.84      1.21 o
  -8   1  10        0.37        0.09      0.88 o
  -7   1  10        9.54       10.37      1.07 o
  -6   1  10        5.28        6.42      0.55 o
  -5   1  10        9.09        7.43      0.58 o
  -4   1  10       37.43       35.17      1.04 o
  -3   1  10       26.68       23.02      0.78 o
  -2   1  10       46.27       44.70      0.98 o
  -1   1  10      104.09      106.37      3.02 o
   0   1  10        4.34        4.87      0.34 o
   1   1  10        2.10        1.36      0.26 o
   2   1  10       57.26       50.51      0.89 o
   3   1  10        6.65        5.75      0.32 o
   4   1  10        0.43        0.37      0.23 o
   5   1  10        3.82        3.90      0.26 o
   6   1  10        6.73        6.76      0.46 o
   7   1  10        2.26        3.28      0.30 o
   8   1  10        1.57        1.49      0.48 o
 -12   2  10        4.05        7.58      1.25 o
 -11   2  10       14.05       22.80      2.46 o
 -10   2  10        0.03       -0.41      1.08 o
  -9   2  10       13.70       17.05      1.28 o
  -8   2  10        2.21        1.62      0.90 o
  -7   2  10       13.28       11.78      1.10 o
  -6   2  10        3.21        1.50      0.46 o
  -5   2  10        0.00       -0.54      0.54 o
  -4   2  10        0.51       -0.28      0.38 o
  -3   2  10       14.00       13.74      0.95 o
  -2   2  10        0.13       -0.08      0.32 o
  -1   2  10       23.29       22.64      0.64 o
   0   2  10        1.69        1.41      0.27 o
   1   2  10       16.04       16.26      0.52 o
   2   2  10       41.82       42.24      0.81 o
   3   2  10       35.70       34.88      0.72 o
   4   2  10        7.20        8.74      0.40 o
   5   2  10        4.75        4.86      0.40 o
   6   2  10        3.79        4.16      0.42 o
   7   2  10        1.09        2.10      0.56 o
 -12   3  10        0.02       -0.89      0.89 o
 -11   3  10        7.56        9.99      2.12 o
 -10   3  10        3.11        2.57      1.12 o
  -9   3  10        6.51        3.63      1.35 o
  -8   3  10        6.91        4.70      0.96 o
  -7   3  10        1.23       -0.22      0.79 o
  -6   3  10        8.10        9.39      0.55 o
  -5   3  10        1.17        0.25      0.35 o
  -4   3  10       22.28       25.37      0.67 o
  -3   3  10        0.55       -0.29      0.29 o
  -2   3  10        3.08        3.32      0.78 o
  -1   3  10        7.76        5.64      0.50 o
   0   3  10       12.37       13.76      0.57 o
   1   3  10        3.62        5.02      0.52 o
   2   3  10        1.09        0.34      0.46 o
   3   3  10        0.53        0.32      0.39 o
   4   3  10        0.06       -0.30      0.30 o
   5   3  10       22.97       20.62      0.63 o
   6   3  10        5.76        7.32      0.45 o
   7   3  10        0.37        0.04      0.48 o
 -12   4  10        0.45        0.25      1.82 o
 -11   4  10        0.04       -1.26      1.76 o
 -10   4  10        0.90        0.11      1.05 o
  -9   4  10        2.74        2.84      1.71 o
  -8   4  10       12.67       12.92      1.90 o
  -7   4  10        9.66        7.43      0.99 o
  -6   4  10        5.48        4.81      0.55 o
  -5   4  10        0.32        0.13      0.36 o
  -4   4  10       19.52       20.88      0.81 o
  -3   4  10        1.04       -0.33      0.37 o
  -2   4  10       41.90       37.52      1.14 o
  -1   4  10        9.70        7.76      0.58 o
   0   4  10        2.50        2.20      0.44 o
   1   4  10       15.87       14.08      0.69 o
   2   4  10        0.42        0.29      0.39 o
   3   4  10        1.99        1.11      0.39 o
   4   4  10       17.75       20.86      0.76 o
   5   4  10        4.13        4.58      0.51 o
   6   4  10       10.19       12.49      0.63 o
 -11   5  10        0.14       -0.91      1.82 o
 -10   5  10        2.63        3.69      1.25 o
  -9   5  10        0.47       -0.07      1.10 o
  -8   5  10        2.88        3.80      1.05 o
  -7   5  10        5.09        3.36      0.96 o
  -6   5  10        3.93        4.52      0.95 o
  -5   5  10        0.13       -0.07      0.42 o
  -4   5  10       13.14       10.67      0.62 o
  -3   5  10        5.43        4.44      0.56 o
  -2   5  10       17.55       15.85      0.78 o
  -1   5  10       20.15       18.22      0.99 o
   0   5  10        0.02       -0.34      0.41 o
   1   5  10        4.91        4.08      0.53 o
   2   5  10        0.03        0.01      0.42 o
   3   5  10        0.86        0.75      0.59 o
   4   5  10        4.91        5.64      0.53 o
   5   5  10        2.22        1.34      0.50 o
   6   5  10        0.03       -0.45      0.45 o
 -11   6  10        0.13       -1.66      1.66 o
 -10   6  10        0.00       -1.13      1.13 o
  -9   6  10       15.05       16.19      1.48 o
  -8   6  10       15.14       19.23      1.45 o
  -7   6  10       15.12       16.19      1.44 o
  -6   6  10        8.84        8.61      1.08 o
  -5   6  10        6.00        4.74      0.71 o
  -4   6  10        2.01        1.59      0.48 o
  -3   6  10        1.23        1.59      0.51 o
  -2   6  10        7.21        5.80      0.59 o
  -1   6  10        0.01        0.29      0.45 o
   0   6  10        3.86        2.64      0.53 o
   1   6  10        0.52        0.53      0.66 o
   2   6  10        0.02        0.28      0.55 o
   3   6  10        0.02        0.35      0.46 o
   4   6  10        1.15        0.58      0.49 o
   5   6  10        0.80        0.07      0.50 o
 -11   7  10        3.57        1.86      1.92 o
 -10   7  10        0.28       -0.04      1.89 o
  -9   7  10       12.20       12.15      1.42 o
  -8   7  10       12.94       14.18      1.45 o
  -7   7  10        2.39        3.43      1.17 o
  -6   7  10        2.57        1.35      0.92 o
  -5   7  10        0.13       -0.89      0.89 o
  -4   7  10       19.57       19.51      1.11 o
  -3   7  10        1.17        1.65      0.56 o
  -2   7  10       18.00       21.57      0.99 o
  -1   7  10        0.55        0.54      0.50 o
   0   7  10        1.11        0.95      0.53 o
   1   7  10        1.72        2.29      0.74 o
   2   7  10        0.02       -0.05      0.52 o
   3   7  10        0.38        0.02      0.91 o
   4   7  10        1.13        2.67      0.66 o
 -10   8  10        2.14        3.96      1.41 o
  -9   8  10        0.71       -0.52      1.24 o
  -8   8  10       13.25       17.44      1.49 o
  -7   8  10        1.95        1.40      1.19 o
  -6   8  10        0.08       -0.92      0.92 o
  -5   8  10        1.84        2.36      1.51 o
  -4   8  10        4.46        6.62      1.77 o
  -3   8  10        0.62        1.05      0.70 o
  -2   8  10        0.80        0.32      0.56 o
  -1   8  10        6.24        8.69      0.80 o
   0   8  10        3.02        4.07      0.68 o
   1   8  10        4.30        6.24      0.75 o
   2   8  10        0.10        0.19      0.57 o
   3   8  10        0.67        0.78      0.61 o
  -9   9  10        3.35        7.79      1.57 o
  -8   9  10        1.57        2.15      1.38 o
  -7   9  10        1.91        2.23      1.17 o
  -6   9  10       12.79       15.30      2.13 o
  -5   9  10        0.58        2.17      1.70 o
  -4   9  10        0.19       -0.12      1.73 o
  -3   9  10        0.87        3.15      1.79 o
  -2   9  10        0.39        0.06      1.65 o
  -1   9  10        0.61        1.58      0.68 o
   0   9  10        0.62        0.30      0.62 o
   1   9  10        0.91        0.75      0.66 o
  -7  10  10        0.00        1.90      2.19 o
  -6  10  10        7.90       11.05      2.39 o
  -5  10  10        5.79        9.47      2.29 o
  -4  10  10        0.09        0.21      1.83 o
  -3  10  10        0.75        0.76      1.88 o
  -2  10  10        3.29        3.15      1.95 o
  -1  10  10        0.47       -0.96      1.81 o
  -3 -10  11        0.92       -0.09      1.97 o
  -2 -10  11        0.52       -0.38      1.20 o
  -1 -10  11        3.86        3.43      1.01 o
   0 -10  11        1.92        2.12      0.56 o
   1 -10  11        0.54        0.43      0.51 o
   2 -10  11        4.30        6.23      0.67 o
   3 -10  11        3.38        3.56      0.61 o
  -5  -9  11        1.40        0.23      1.98 o
  -4  -9  11        0.55       -1.32      1.78 o
  -3  -9  11        0.53        2.33      1.77 o
  -2  -9  11        6.00        4.13      1.00 o
  -1  -9  11        2.26        1.41      0.54 o
   0  -9  11       20.15       22.28      0.94 o
   1  -9  11        8.19        7.35      0.65 o
   2  -9  11        3.54        5.62      0.62 o
   3  -9  11       17.59       20.03      0.87 o
   4  -9  11        0.53       -0.14      0.47 o
   5  -9  11        4.98        4.86      0.78 o
  -7  -8  11        0.92        3.10      2.17 o
  -6  -8  11        3.85        5.93      2.15 o
  -5  -8  11        0.01       -1.59      1.59 o
  -4  -8  11        0.59       -1.01      1.60 o
  -3  -8  11       19.85       20.85      2.14 o
  -2  -8  11        3.88        4.69      0.58 o
  -1  -8  11       12.17        9.14      0.67 o
   0  -8  11        0.92        0.49      0.45 o
   1  -8  11        3.46        3.72      0.52 o
   2  -8  11        0.70        0.75      0.49 o
   3  -8  11        2.10        3.36      0.51 o
   4  -8  11        1.70        2.08      0.46 o
   5  -8  11        0.07        0.24      0.42 o
   6  -8  11        0.67        2.16      0.47 o
  -8  -7  11        2.67        2.91      1.53 o
  -7  -7  11        3.41        1.62      1.31 o
  -6  -7  11        5.93        5.99      1.22 o
  -5  -7  11        1.37       -0.57      1.64 o
  -4  -7  11        0.02       -1.32      1.39 o
  -3  -7  11        0.12       -0.08      0.76 o
  -2  -7  11        5.85        6.77      0.58 o
  -1  -7  11        0.07       -0.38      0.38 o
   0  -7  11        2.24        1.47      0.42 o
   1  -7  11        3.05        3.00      0.46 o
   2  -7  11        1.03        0.85      0.41 o
   3  -7  11        1.73        2.22      0.43 o
   4  -7  11        1.04        0.99      0.56 o
   5  -7  11        0.03       -0.29      0.34 o
   6  -7  11        1.59        2.20      0.41 o
  -9  -6  11        0.07       -1.35      1.35 o
  -8  -6  11        1.16        0.94      1.34 o
  -7  -6  11        1.27        0.49      1.15 o
  -6  -6  11        1.67        2.48      1.48 o
  -5  -6  11       19.11       22.69      1.56 o
  -4  -6  11        1.96        2.05      0.78 o
  -3  -6  11       10.21        8.94      0.74 o
  -2  -6  11        1.31        1.64      0.44 o
  -1  -6  11        3.44        2.71      0.44 o
   0  -6  11        0.15       -0.06      0.34 o
   1  -6  11        0.00        0.16      0.35 o
   2  -6  11        0.00       -0.11      0.33 o
   3  -6  11        6.60        6.99      0.50 o
   4  -6  11        2.09        1.66      0.37 o
   5  -6  11        0.26        0.44      0.33 o
   6  -6  11        4.68        4.41      0.52 o
   7  -6  11        0.15        0.44      0.38 o
  -9  -5  11        2.99        3.04      1.32 o
  -8  -5  11        2.75        3.15      1.16 o
  -7  -5  11        2.25        2.38      1.22 o
  -6  -5  11        9.69       12.19      3.89 o
  -5  -5  11        0.03        0.67      0.86 o
  -4  -5  11        1.44        3.07      0.57 o
  -3  -5  11        4.91        4.07      0.54 o
  -2  -5  11        0.60        1.02      0.38 o
  -1  -5  11        4.14        3.93      0.56 o
   0  -5  11       19.04       16.90      0.66 o
   1  -5  11        0.19       -0.23      0.31 o
   2  -5  11       17.94       14.48      0.63 o
   3  -5  11        4.45        4.14      0.36 o
   4  -5  11        0.35        0.08      0.29 o
   5  -5  11        8.15        8.10      0.41 o
   6  -5  11        0.16        0.13      0.33 o
   7  -5  11       19.26       20.55      0.66 o
 -10  -4  11        1.03        0.62      1.28 o
  -9  -4  11        2.05        1.84      1.21 o
  -8  -4  11       24.55       26.77      1.65 o
  -7  -4  11        0.36        0.12      1.02 o
  -6  -4  11       10.29       13.45      1.15 o
  -5  -4  11        0.00        0.65      0.43 o
  -4  -4  11        1.13        0.99      0.43 o
  -3  -4  11       42.18       43.13      1.06 o
  -2  -4  11       16.34       12.16      0.58 o
  -1  -4  11        4.68        4.92      0.44 o
   0  -4  11       15.59       14.93      0.60 o
   1  -4  11       23.29       25.73      0.73 o
   2  -4  11        0.05        0.13      0.26 o
   3  -4  11        1.46        0.82      0.25 o
   4  -4  11       12.05       14.51      0.67 o
   5  -4  11        4.85        4.32      0.28 o
   6  -4  11        4.49        5.05      0.34 o
   7  -4  11       15.74       16.38      0.66 o
 -10  -3  11        0.26        1.63      1.23 o
  -9  -3  11       13.09       17.33      1.55 o
  -8  -3  11        2.32        1.13      1.17 o
  -7  -3  11        1.62        1.61      0.98 o
  -6  -3  11        1.98        2.37      0.87 o
  -5  -3  11       12.31       11.88      0.66 o
  -4  -3  11       36.85       35.96      1.02 o
  -3  -3  11       66.89       68.29      1.34 o
  -2  -3  11        1.47        2.06      0.37 o
  -1  -3  11       21.01       17.93      0.68 o
   0  -3  11       15.31       15.17      0.52 o
   1  -3  11        0.50        0.79      0.28 o
   2  -3  11        0.02        0.16      0.24 o
   3  -3  11        0.22        0.45      0.23 o
   4  -3  11        1.83        1.56      0.23 o
   5  -3  11        0.21        0.19      0.23 o
   6  -3  11        0.74        0.88      0.26 o
 -11  -2  11        8.66        8.37      2.08 o
 -10  -2  11        0.65        1.03      1.20 o
  -9  -2  11        0.11       -0.11      1.32 o
  -8  -2  11        6.45        6.12      1.10 o
  -7  -2  11        2.17        2.25      0.92 o
  -6  -2  11        0.41       -0.54      0.54 o
  -5  -2  11       21.21       19.30      0.99 o
  -4  -2  11       98.78      101.72      1.57 o
  -3  -2  11        3.64        4.39      0.44 o
  -2  -2  11       25.15       26.11      0.75 o
  -1  -2  11       84.56       81.94      1.43 o
   0  -2  11        7.44        5.91      0.36 o
   1  -2  11        0.14       -0.12      0.22 o
   2  -2  11        6.15        5.66      0.31 o
   3  -2  11       29.48       29.56      0.58 o
   4  -2  11        1.73        2.07      0.29 o
   5  -2  11        0.08        0.33      0.24 o
 -11  -1  11        0.04        1.09      1.94 o
 -10  -1  11        3.71        2.57      1.14 o
  -9  -1  11        0.94        0.99      1.07 o
  -8  -1  11       11.04       15.22      1.27 o
  -7  -1  11       12.72       14.77      1.21 o
  -6  -1  11        0.06       -0.03      0.44 o
  -5  -1  11        7.24        8.10      0.59 o
  -4  -1  11       53.29       51.79      1.18 o
  -3  -1  11       69.04       65.50      1.53 o
  -2  -1  11        9.86       10.60      0.47 o
  -1  -1  11        1.24        1.70      0.30 o
   0  -1  11        1.71        1.55      0.30 o
   1  -1  11       74.38       74.33      1.08 o
   2  -1  11       73.08       73.21      1.12 o
   3  -1  11       10.69       10.06      0.37 o
   4  -1  11       12.30       13.18      0.40 o
   5  -1  11        2.68        2.76      0.25 o
   7  -1  11        0.25        0.44      1.60 o
 -11   0  11        3.11        5.61      2.02 o
 -10   0  11        0.20       -1.05      1.05 o
  -9   0  11        2.24        3.01      1.10 o
  -8   0  11        2.58        2.12      0.91 o
  -7   0  11        3.80        3.10      0.90 o
  -6   0  11        6.17        6.77      0.59 o
  -5   0  11       32.54       30.50      1.08 o
  -4   0  11       60.20       63.89      1.34 o
  -3   0  11       52.87       51.13      1.33 o
  -2   0  11       11.79       12.02      0.64 o
  -1   0  11       50.73       50.90      1.13 o
   0   0  11        3.57        4.10      0.34 o
   1   0  11        9.56        7.29      0.38 o
   2   0  11       99.12      104.84      1.48 o
   3   0  11       51.03       48.87      0.76 o
   4   0  11        0.03       -0.22      0.22 o
   5   0  11        0.01       -0.23      0.23 o
   6   0  11        0.98        0.96      0.27 o
   7   0  11        0.33       -0.07      0.44 o
 -11   1  11        0.04       -0.08      1.25 o
 -10   1  11        3.37        3.54      1.19 o
  -9   1  11       21.85       27.27      2.18 o
  -8   1  11        1.78        1.10      0.91 o
  -7   1  11        6.88        5.53      0.95 o
  -6   1  11        7.12        8.86      0.61 o
  -5   1  11       15.41       15.78      0.72 o
  -4   1  11       88.19       90.29      1.67 o
  -3   1  11      136.90      126.02      2.41 o
  -2   1  11       12.33       15.20      0.87 o
  -1   1  11       76.28       66.07      1.27 o
   0   1  11       14.88       14.55      0.74 o
   1   1  11        2.93        3.12      0.33 o
   2   1  11       13.68       13.09      0.42 o
   3   1  11       42.44       40.67      0.78 o
   4   1  11       30.85       31.89      0.65 o
   5   1  11        4.63        4.97      0.35 o
   6   1  11        1.04        1.38      0.34 o
   7   1  11        2.10        1.76      0.53 o
 -11   2  11        1.93        0.49      1.22 o
 -10   2  11        1.99        1.68      1.21 o
  -9   2  11       10.71       10.91      1.33 o
  -8   2  11        1.71        2.87      1.12 o
  -7   2  11        2.96        4.20      1.05 o
  -6   2  11        6.59        7.96      0.63 o
  -5   2  11       98.28       94.89      2.05 o
  -4   2  11       43.04       40.34      1.07 o
  -3   2  11        0.15       -0.35      0.35 o
  -2   2  11       31.45       28.08      0.98 o
  -1   2  11        0.07       -0.31      0.34 o
   0   2  11        0.13        0.07      0.30 o
   1   2  11        0.01       -0.25      0.31 o
   2   2  11        2.33        2.50      0.37 o
   3   2  11        5.59        6.51      0.43 o
   4   2  11        5.36        5.20      0.40 o
   5   2  11        2.20        1.57      0.32 o
   6   2  11        0.13        0.22      0.43 o
 -11   3  11        0.83        3.64      1.37 o
 -10   3  11        0.01       -1.08      1.08 o
  -9   3  11        2.74        2.42      1.15 o
  -8   3  11        7.71        7.00      1.11 o
  -7   3  11        0.90        0.14      0.87 o
  -6   3  11       32.44       29.94      0.87 o
  -5   3  11        4.03        3.89      0.46 o
  -4   3  11       30.86       31.64      0.77 o
  -3   3  11       90.64       84.08      1.61 o
  -2   3  11        4.03        3.18      0.74 o
  -1   3  11        0.09       -0.38      0.38 o
   0   3  11        3.78        2.98      0.47 o
   1   3  11        5.26        5.04      0.50 o
   2   3  11        0.15        0.13      0.47 o
   3   3  11        1.85        1.21      0.68 o
   4   3  11        0.08       -0.17      0.38 o
   5   3  11        0.21       -0.10      0.64 o
   6   3  11        0.24       -0.47      0.47 o
 -11   4  11        0.64        1.70      1.29 o
 -10   4  11        0.04       -0.10      1.12 o
  -9   4  11        5.08        7.59      2.10 o
  -8   4  11        0.06        0.63      1.28 o
  -7   4  11        9.39        9.76      1.13 o
  -6   4  11       19.89       21.46      1.29 o
  -5   4  11        1.09        0.56      0.39 o
  -4   4  11        0.07       -0.06      0.39 o
  -3   4  11       23.86       19.83      0.91 o
  -2   4  11        1.80        1.10      0.45 o
  -1   4  11        3.24        2.89      0.48 o
   0   4  11       17.54       14.52      0.86 o
   1   4  11        3.35        4.06      0.50 o
   2   4  11        2.85        1.53      0.45 o
   3   4  11        0.63        1.12      0.45 o
   4   4  11        0.04       -0.10      0.43 o
   5   4  11        0.68        1.14      0.45 o
 -11   5  11        0.25        1.92      1.99 o
 -10   5  11        5.41        5.01      1.30 o
  -9   5  11        5.10        4.77      1.21 o
  -8   5  11       22.66       25.73      1.58 o
  -7   5  11        4.90        6.56      1.07 o
  -6   5  11       10.15       12.75      1.14 o
  -5   5  11        0.00       -0.25      0.36 o
  -4   5  11        3.32        2.80      0.57 o
  -3   5  11       12.05       10.55      1.10 o
  -2   5  11        0.01       -0.42      0.44 o
  -1   5  11        5.54        6.98      0.63 o
   0   5  11       21.44       19.72      0.87 o
   1   5  11        0.86       -0.25      0.43 o
   2   5  11        0.65        0.81      0.47 o
   3   5  11        1.16        1.22      0.50 o
   4   5  11        8.99       11.07      0.79 o
   5   5  11        0.21       -0.47      0.47 o
 -11   6  11        2.26        1.69      2.12 o
 -10   6  11        4.04        2.51      1.25 o
  -9   6  11        1.23       -0.83      1.13 o
  -8   6  11       21.95       27.48      1.66 o
  -7   6  11        0.23        0.60      1.01 o
  -6   6  11        0.58        1.06      0.93 o
  -5   6  11        0.11       -1.36      1.36 o
  -4   6  11        0.00        0.01      0.56 o
  -3   6  11        3.23        3.56      0.61 o
  -2   6  11        1.53        2.37      0.70 o
  -1   6  11       12.03       12.25      0.79 o
   0   6  11        8.26        8.85      0.80 o
   1   6  11        0.03        0.37      0.67 o
   2   6  11        9.06        8.72      0.74 o
   3   6  11        0.07       -0.41      0.51 o
   4   6  11        2.62        2.56      0.63 o
 -10   7  11        0.11        0.31      1.35 o
  -9   7  11        0.89        0.84      1.31 o
  -8   7  11        2.60        1.99      1.19 o
  -7   7  11        0.72        2.06      1.15 o
  -6   7  11        1.24        2.13      1.53 o
  -5   7  11        1.66        0.65      1.59 o
  -4   7  11        0.18        0.12      0.76 o
  -3   7  11        1.38        1.03      0.58 o
  -2   7  11        0.57       -0.48      0.48 o
  -1   7  11        0.97        0.48      0.68 o
   0   7  11       13.09       14.06      0.90 o
   1   7  11        1.88        1.28      0.59 o
   2   7  11        4.89        4.36      0.67 o
   3   7  11        0.09       -0.64      0.79 o
  -9   8  11        0.00       -0.43      1.37 o
  -8   8  11        2.01        1.89      1.25 o
  -7   8  11        3.32        1.52      1.96 o
  -6   8  11        4.66        8.36      1.94 o
  -5   8  11       12.05       14.25      2.15 o
  -4   8  11        0.52        1.66      1.71 o
  -3   8  11        0.13        0.52      1.60 o
  -2   8  11        0.20        0.55      0.61 o
  -1   8  11        6.86        8.23      1.07 o
   0   8  11        0.28        0.00      0.62 o
   1   8  11        0.29        0.13      0.57 o
   2   8  11        0.00        0.32      0.59 o
  -8   9  11        0.28        1.57      2.21 o
  -7   9  11       17.59       22.11      2.73 o
  -6   9  11        0.54        0.51      2.01 o
  -5   9  11       17.53       23.48      2.62 o
  -4   9  11        9.20        9.23      2.21 o
  -3   9  11        0.01       -1.63      1.72 o
  -2   9  11        0.45        2.73      1.77 o
  -1   9  11        1.24        0.46      0.83 o
   0   9  11        0.44        0.96      0.65 o
  -5  10  11        0.22        0.40      2.13 o
  -4  10  11       11.20       10.41      2.39 o
  -3  10  11        0.65        0.99      2.06 o
  -1 -10  12        3.92        6.28      1.10 o
   0 -10  12        1.27       -0.05      0.51 o
  -4  -9  12        0.12       -0.53      1.99 o
  -3  -9  12        0.32       -0.32      1.80 o
  -2  -9  12        2.83        4.35      1.02 o
  -1  -9  12        1.92        3.37      0.61 o
   0  -9  12        2.58        2.19      0.56 o
   1  -9  12        3.22        4.07      0.75 o
   2  -9  12        1.99        2.69      0.56 o
   3  -9  12        6.30        7.31      0.68 o
  -6  -8  12        0.04       -1.00      2.09 o
  -5  -8  12        3.97        2.20      1.79 o
  -4  -8  12        0.22       -1.52      1.52 o
  -3  -8  12       10.16       12.60      1.21 o
  -2  -8  12        6.11        8.21      0.92 o
  -1  -8  12        2.82        3.56      0.56 o
   0  -8  12        0.11       -0.30      0.45 o
   1  -8  12        6.39        7.98      0.65 o
   2  -8  12       18.43       24.29      0.93 o
   3  -8  12        3.62        4.84      0.55 o
   4  -8  12        2.26        3.43      0.53 o
  -7  -7  12        1.72        0.35      2.08 o
  -6  -7  12        1.32        3.32      1.82 o
  -5  -7  12        0.69        0.31      1.80 o
  -4  -7  12        0.24       -1.57      1.57 o
  -3  -7  12        3.13        3.53      0.56 o
  -2  -7  12        2.35        3.08      0.59 o
  -1  -7  12        0.48        0.40      0.41 o
   0  -7  12        0.61        0.38      0.41 o
   1  -7  12        7.17        9.20      0.62 o
   2  -7  12        0.88        1.10      0.88 o
   3  -7  12        0.21        0.92      0.42 o
   4  -7  12        0.08        0.32      0.45 o
   5  -7  12        2.28        1.91      0.43 o
  -8  -6  12        0.11       -2.04      2.04 o
  -7  -6  12        0.01        0.19      1.89 o
  -6  -6  12       19.59       31.92      2.67 o
  -5  -6  12        2.02        1.60      1.64 o
  -4  -6  12        3.45        4.18      1.60 o
  -3  -6  12        4.07        4.60      0.55 o
  -2  -6  12        0.12        0.38      0.41 o
  -1  -6  12        1.51        1.35      0.43 o
   0  -6  12        0.03        0.19      0.38 o
   1  -6  12       13.32       12.97      0.64 o
   2  -6  12        5.60        5.06      0.48 o
   3  -6  12        1.30        1.08      0.44 o
   4  -6  12        0.87        1.69      0.39 o
   5  -6  12        0.20        0.15      0.35 o
   6  -6  12        0.69        0.68      0.52 o
  -9  -5  12        2.24        3.26      2.28 o
  -8  -5  12        3.71        5.76      1.75 o
  -7  -5  12        0.76       -0.53      1.04 o
  -6  -5  12       12.50       10.33      1.95 o
  -5  -5  12        8.31        8.19      1.63 o
  -4  -5  12        0.14        0.47      0.54 o
  -3  -5  12        8.72        9.39      0.61 o
  -2  -5  12        2.64        1.53      0.42 o
  -1  -5  12        0.83        0.71      0.39 o
   0  -5  12        2.61        2.33      0.54 o
   1  -5  12        3.36        1.77      0.42 o
   2  -5  12        0.33        0.29      0.35 o
   3  -5  12        2.87        3.48      0.42 o
   4  -5  12        0.12        0.23      0.33 o
   5  -5  12        0.56        0.21      0.39 o
   6  -5  12        1.51        1.77      0.38 o
  -9  -4  12        0.41       -0.93      1.33 o
  -8  -4  12        0.03       -0.88      1.85 o
  -7  -4  12        0.01       -0.98      0.98 o
  -6  -4  12        3.35        2.80      0.96 o
  -5  -4  12        9.81       13.62      1.10 o
  -4  -4  12       11.91       12.71      0.81 o
  -3  -4  12       12.34        9.79      0.58 o
  -2  -4  12        9.11       12.09      0.60 o
  -1  -4  12        0.56        0.53      0.37 o
   0  -4  12        3.66        2.96      0.46 o
   1  -4  12        0.46        0.77      0.35 o
   2  -4  12        0.02        0.16      0.32 o
   3  -4  12        0.49        0.28      0.29 o
   4  -4  12       13.82       15.26      0.53 o
   5  -4  12        5.44        5.75      0.43 o
   6  -4  12       11.28       11.25      0.51 o
 -10  -3  12        6.93        6.92      1.54 o
  -9  -3  12        4.89        5.97      1.31 o
  -8  -3  12        0.04       -0.84      1.03 o
  -7  -3  12        2.03        0.54      0.99 o
  -6  -3  12        1.89        2.09      1.20 o
  -5  -3  12       87.76       90.72      2.10 o
  -4  -3  12        4.20        6.91      0.96 o
  -3  -3  12      101.81       98.37      2.10 o
  -2  -3  12        3.00        2.39      0.40 o
  -1  -3  12       16.72       14.26      0.61 o
   0  -3  12        0.51        0.44      0.32 o
   1  -3  12        1.81        1.62      0.35 o
   2  -3  12       10.66       12.35      0.49 o
   3  -3  12        0.47        0.64      0.29 o
   4  -3  12       20.43       21.82      0.62 o
   5  -3  12       10.68       12.21      0.48 o
   6  -3  12        1.63        1.11      0.43 o
 -10  -2  12        3.79        4.62      1.36 o
  -9  -2  12        5.86        8.50      1.35 o
  -8  -2  12        0.75        0.00      1.02 o
  -7  -2  12        0.00        0.58      1.37 o
  -6  -2  12        7.34        8.61      1.49 o
  -5  -2  12        0.98        0.91      0.53 o
  -4  -2  12       30.35       32.75      1.15 o
  -3  -2  12        0.38        0.39      0.45 o
  -2  -2  12        0.44       -0.09      0.39 o
  -1  -2  12       21.70       21.51      1.09 o
   0  -2  12       11.31       10.34      0.50 o
   1  -2  12        0.08       -0.17      0.27 o
   2  -2  12       16.41       16.32      0.55 o
   3  -2  12       11.17       11.59      0.43 o
   4  -2  12        0.15       -0.10      0.24 o
   5  -2  12       20.19       20.74      0.56 o
   6  -2  12        1.08        1.12      0.30 o
 -11  -1  12        0.25        0.19      2.07 o
 -10  -1  12        0.05       -1.06      1.20 o
  -9  -1  12        8.12       10.65      1.42 o
  -8  -1  12        0.82       -0.62      1.03 o
  -7  -1  12        7.16        8.19      1.07 o
  -6  -1  12        0.99        0.98      0.62 o
  -5  -1  12       22.72       25.01      0.90 o
  -4  -1  12        1.41        1.70      0.49 o
  -3  -1  12        4.01        3.65      0.52 o
  -2  -1  12        7.45        8.28      0.80 o
  -1  -1  12        8.32        7.56      0.55 o
   0  -1  12        0.07       -0.19      0.35 o
   1  -1  12        0.02        0.00      0.30 o
   2  -1  12        3.05        2.43      0.29 o
   3  -1  12       27.33       25.82      0.61 o
   4  -1  12       30.35       30.49      0.58 o
   5  -1  12        7.40        6.73      0.36 o
   6  -1  12        0.29        0.53      0.28 o
 -11   0  12        3.13        2.97      1.47 o
 -10   0  12        1.93        2.47      1.19 o
  -9   0  12        9.56       12.73      1.48 o
  -8   0  12        0.04        1.41      1.01 o
  -7   0  12        2.19        1.67      0.91 o
  -6   0  12       17.84       17.63      0.89 o
  -5   0  12        4.34        4.87      0.53 o
  -4   0  12        7.55        6.04      0.61 o
  -3   0  12        1.44        1.98      0.48 o
  -2   0  12       63.58       66.26      1.54 o
  -1   0  12        8.78       10.73      0.62 o
   0   0  12       21.66       20.08      0.67 o
   1   0  12        1.29        0.83      0.34 o
   2   0  12        0.42        0.56      0.31 o
   3   0  12        1.30        1.48      0.30 o
   4   0  12        1.89        0.95      0.27 o
   5   0  12        0.27       -0.06      0.27 o
   6   0  12        0.05       -0.29      0.29 o
 -11   1  12        0.74        0.43      1.36 o
 -10   1  12        1.06        0.03      1.21 o
  -9   1  12        1.50        0.13      1.10 o
  -8   1  12        6.32        7.98      1.52 o
  -7   1  12        0.18       -0.77      0.90 o
  -6   1  12       13.32       12.63      0.73 o
  -5   1  12        7.94        5.60      0.63 o
  -4   1  12      113.28      115.50      2.34 o
  -3   1  12        1.67        1.50      0.47 o
  -2   1  12       69.62       67.33      1.36 o
  -1   1  12        5.26        4.97      0.43 o
   0   1  12        3.25        3.68      0.48 o
   1   1  12        0.18        0.22      0.30 o
   2   1  12       14.48       14.27      0.58 o
   3   1  12        0.56        0.33      0.33 o
   4   1  12        1.88        1.58      0.33 o
   5   1  12        0.75        0.47      0.36 o
   6   1  12        2.49        3.09      0.44 o
 -11   2  12        0.00       -0.89      1.26 o
 -10   2  12        0.08       -0.60      1.18 o
  -9   2  12        2.27        2.12      2.22 o
  -8   2  12        0.63        1.70      1.18 o
  -7   2  12        0.46        0.01      0.92 o
  -6   2  12        1.51        1.61      0.65 o
  -5   2  12       54.96       58.79      1.59 o
  -4   2  12       49.17       42.60      2.00 o
  -3   2  12        1.43        1.55      0.41 o
  -2   2  12        0.16       -0.30      0.30 o
  -1   2  12        0.18        0.17      0.36 o
   0   2  12        1.33        1.65      0.47 o
   1   2  12        0.62        0.98      0.41 o
   2   2  12        0.76        0.97      0.41 o
   3   2  12        2.00        2.83      0.44 o
   4   2  12        0.02       -0.28      0.31 o
   5   2  12        5.43        5.58      0.52 o
   6   2  12        2.19        3.36      0.68 o
 -11   3  12        1.68        2.36      1.36 o
 -10   3  12        0.87        0.96      1.23 o
  -9   3  12        3.83        3.09      1.35 o
  -8   3  12        3.11        3.51      1.14 o
  -7   3  12        0.22        0.30      0.93 o
  -6   3  12        1.80        3.55      0.95 o
  -5   3  12        5.01        5.10      0.81 o
  -4   3  12        6.53        4.02      0.45 o
  -3   3  12       10.37        9.05      0.63 o
  -2   3  12        4.31        2.64      0.53 o
  -1   3  12        4.21        3.84      0.53 o
   0   3  12        0.83        0.43      0.64 o
   1   3  12        0.20        0.18      0.42 o
   2   3  12        4.23        3.68      0.50 o
   3   3  12        8.33        8.43      0.60 o
   4   3  12        2.59        1.50      0.44 o
   5   3  12        5.73        5.14      0.67 o
 -11   4  12        1.09        0.22      1.35 o
 -10   4  12        0.04       -0.14      1.73 o
  -9   4  12        0.08        0.34      1.14 o
  -8   4  12        9.06       11.16      1.34 o
  -7   4  12        2.54        3.30      1.09 o
  -6   4  12       12.15       13.20      1.89 o
  -5   4  12        0.29        0.54      0.88 o
  -4   4  12       22.81       22.12      0.87 o
  -3   4  12        0.74        1.19      0.52 o
  -2   4  12        3.93        4.62      0.59 o
  -1   4  12        3.09        3.06      0.53 o
   0   4  12        2.34        2.57      0.53 o
   1   4  12        0.00        0.33      0.44 o
   2   4  12        0.83        0.72      0.62 o
   3   4  12        4.93        6.45      0.96 o
   4   4  12        2.27        2.15      0.52 o
 -10   5  12        0.03        1.02      1.38 o
  -9   5  12        1.47        1.21      1.20 o
  -8   5  12        0.57       -0.96      1.07 o
  -7   5  12        5.49        6.31      1.20 o
  -6   5  12        3.30        4.64      1.72 o
  -5   5  12        0.57        0.46      0.47 o
  -4   5  12        9.95       13.18      0.86 o
  -3   5  12        0.12        0.90      0.54 o
  -2   5  12        0.25        0.33      0.50 o
  -1   5  12        4.39        2.89      0.58 o
   0   5  12       15.74       19.85      1.06 o
   1   5  12        4.22        3.53      0.59 o
   2   5  12        1.03        1.94      0.55 o
   3   5  12        5.63        7.03      0.83 o
   4   5  12        0.78        1.07      0.56 o
 -10   6  12        0.04        2.86      1.38 o
  -9   6  12        0.21       -1.27      1.27 o
  -8   6  12        1.16       -0.51      1.16 o
  -7   6  12        0.32        1.75      1.65 o
  -6   6  12        0.13       -1.38      1.38 o
  -5   6  12        5.37        5.30      1.73 o
  -4   6  12        4.64        3.02      0.69 o
  -3   6  12        0.39       -0.41      0.78 o
  -2   6  12        0.66       -0.40      0.50 o
  -1   6  12       15.66       19.45      1.22 o
   0   6  12        2.47        3.33      0.63 o
   1   6  12       20.56       23.96      1.06 o
   2   6  12        1.14        1.00      0.57 o
   3   6  12        4.93        4.44      0.67 o
  -9   7  12        0.10       -0.40      1.33 o
  -8   7  12        2.46        1.39      2.02 o
  -7   7  12        0.24        0.04      1.67 o
  -6   7  12        3.63        6.44      1.98 o
  -5   7  12        0.83        1.93      1.60 o
  -4   7  12        4.25        5.85      1.77 o
  -3   7  12        5.37        4.32      0.68 o
  -2   7  12        1.87        4.00      0.86 o
  -1   7  12        5.38        7.28      0.77 o
   0   7  12        6.96        6.55      0.76 o
   1   7  12        1.67        2.33      0.66 o
   2   7  12        0.50        1.11      0.62 o
  -8   8  12        1.64        2.46      2.28 o
  -7   8  12        0.00        1.33      2.11 o
  -6   8  12       13.19       20.92      2.58 o
  -5   8  12        0.68       -0.12      1.65 o
  -4   8  12        5.75        6.22      1.85 o
  -3   8  12        0.02        0.02      1.52 o
  -2   8  12        0.01       -0.26      0.59 o
  -1   8  12        1.13        1.21      0.65 o
   0   8  12        0.25       -0.06      0.65 o
  -6   9  12        0.01        0.14      2.12 o
  -5   9  12        4.68        6.82      2.30 o
  -4   9  12        0.71        1.53      2.07 o
  -3   9  12        0.50        0.18      1.90 o
  -2   9  12        1.23        1.19      1.85 o
  -2  -9  13        1.32        1.80      1.01 o
  -1  -9  13        0.28       -0.08      0.53 o
   0  -9  13        7.32        6.56      0.69 o
   1  -9  13        3.76        6.74      1.21 o
  -4  -8  13        2.10        1.90      1.96 o
  -3  -8  13        2.62        1.86      0.94 o
  -2  -8  13        0.60        0.58      0.53 o
  -1  -8  13        7.58        8.30      0.70 o
   0  -8  13        5.65        6.39      0.65 o
   1  -8  13        0.00       -0.10      0.54 o
   2  -8  13       24.32       29.59      1.06 o
   3  -8  13        3.32        5.65      0.66 o
  -6  -7  13        0.01        0.06      2.10 o
  -5  -7  13        3.88        7.09      1.88 o
  -4  -7  13        5.51        8.06      2.00 o
  -3  -7  13        0.23        0.38      0.61 o
  -2  -7  13        2.97        2.10      0.53 o
  -1  -7  13        0.49        0.74      0.49 o
   0  -7  13       27.10       32.58      1.07 o
   1  -7  13        1.79        3.20      0.71 o
   2  -7  13       20.83       21.60      0.85 o
   3  -7  13        3.70        4.22      0.54 o
   4  -7  13        5.29        5.75      0.56 o
  -7  -6  13        0.10        0.13      1.88 o
  -6  -6  13        0.55        2.57      1.74 o
  -5  -6  13        5.37        4.12      1.93 o
  -4  -6  13        0.01       -1.43      1.52 o
  -3  -6  13        0.01       -0.45      0.53 o
  -2  -6  13        0.13        0.21      0.60 o
  -1  -6  13        1.72        3.44      0.61 o
   0  -6  13       16.54       16.25      0.74 o
   1  -6  13        6.01        3.82      0.50 o
   2  -6  13        0.00       -0.15      0.39 o
   3  -6  13        6.39        4.62      0.50 o
   4  -6  13        0.02       -0.04      0.37 o
   5  -6  13        0.12        0.12      0.57 o
  -8  -5  13        0.87        0.60      1.92 o
  -7  -5  13        0.62        1.65      1.81 o
  -6  -5  13        0.51        0.22      1.80 o
  -5  -5  13       11.01        9.66      1.90 o
  -4  -5  13        3.91        4.47      0.68 o
  -3  -5  13        0.67        0.78      0.54 o
  -2  -5  13        5.04        4.79      0.69 o
  -1  -5  13        4.41        2.52      0.46 o
   0  -5  13        0.03       -0.36      0.36 o
   1  -5  13        4.76        4.74      0.50 o
   2  -5  13       17.65       20.74      0.76 o
   3  -5  13        0.21        0.36      0.38 o
   4  -5  13        0.14       -0.15      0.34 o
   5  -5  13        0.53       -0.17      0.60 o
  -9  -4  13        3.01        6.61      2.35 o
  -8  -4  13        0.00        0.32      1.97 o
  -7  -4  13        0.02       -1.57      1.57 o
  -6  -4  13        1.84        1.44      1.56 o
  -5  -4  13        0.69        1.18      1.49 o
  -4  -4  13       15.46       14.87      0.93 o
  -3  -4  13        2.41        3.19      0.58 o
  -2  -4  13        3.49        1.67      0.52 o
  -1  -4  13        0.47        0.57      0.45 o
   0  -4  13        1.35        0.45      0.38 o
   1  -4  13        1.84        1.53      0.41 o
   2  -4  13        6.65        8.78      1.03 o
   3  -4  13        0.21        0.26      0.35 o
   4  -4  13        0.44        0.63      0.39 o
   5  -4  13       15.68       15.88      0.61 o
  -9  -3  13        5.46        5.15      2.11 o
  -8  -3  13        0.04       -1.64      1.64 o
  -7  -3  13        1.03       -1.48      1.48 o
  -6  -3  13        7.88       10.46      1.90 o
  -5  -3  13        6.09        5.36      0.71 o
  -4  -3  13        2.34        0.86      0.52 o
  -3  -3  13        0.13       -0.02      0.48 o
  -2  -3  13        0.18        0.50      0.44 o
  -1  -3  13        0.00        0.23      0.42 o
   0  -3  13        0.06       -0.24      0.41 o
   1  -3  13        7.64        7.87      0.64 o
   2  -3  13        8.23        9.14      0.58 o
   3  -3  13        8.49        8.83      0.45 o
   4  -3  13       15.72       17.05      0.68 o
   5  -3  13        5.41        4.64      0.44 o
 -10  -2  13        0.38        3.26      3.75 o
  -9  -2  13       12.63       12.73      1.57 o
  -8  -2  13       13.22       14.71      1.47 o
  -7  -2  13        7.49        7.21      1.70 o
  -6  -2  13       12.11       13.02      1.78 o
  -5  -2  13        7.24        8.66      0.76 o
  -4  -2  13       13.02       12.47      0.79 o
  -3  -2  13        0.78        0.65      0.47 o
  -2  -2  13        7.90        6.88      0.72 o
  -1  -2  13        0.01        0.08      0.41 o
   0  -2  13        0.17        0.50      0.39 o
   1  -2  13        7.03        8.54      0.76 o
   2  -2  13        3.98        4.51      0.54 o
   3  -2  13       10.03        9.34      0.47 o
   4  -2  13       10.57       10.60      0.57 o
   5  -2  13        4.62        4.19      0.42 o
 -10  -1  13        3.47        4.97      2.04 o
  -9  -1  13        0.02       -0.63      1.19 o
  -8  -1  13        5.50        5.28      1.23 o
  -7  -1  13        0.02       -1.52      1.52 o
  -6  -1  13        2.58        2.63      1.53 o
  -5  -1  13        0.09        0.30      0.53 o
  -4  -1  13        6.83        6.31      0.64 o
  -3  -1  13        4.62        4.13      0.58 o
  -2  -1  13        1.58        1.04      0.46 o
  -1  -1  13        0.68        0.41      0.43 o
   0  -1  13        1.70        1.62      0.57 o
   1  -1  13        0.10       -0.35      0.35 o
   2  -1  13        1.19        0.93      0.38 o
   3  -1  13       20.37       21.14      0.63 o
   4  -1  13        0.13       -0.29      0.29 o
   5  -1  13        2.49        2.01      0.37 o
 -10   0  13        0.88       -1.02      1.31 o
  -9   0  13        5.49        8.33      1.88 o
  -8   0  13        6.17        5.63      1.16 o
  -7   0  13        2.43        3.98      1.55 o
  -6   0  13        2.27        2.88      1.53 o
  -5   0  13        8.73        8.89      0.75 o
  -4   0  13        0.88        0.43      0.47 o
  -3   0  13        2.19        2.09      0.52 o
  -2   0  13        5.68        4.14      0.54 o
  -1   0  13        2.23        3.09      0.49 o
   0   0  13        0.09        0.04      0.55 o
   1   0  13        0.16        0.08      0.30 o
   2   0  13        0.03        0.11      0.37 o
   3   0  13        0.01       -0.39      0.40 o
   4   0  13        0.06        0.07      0.36 o
   5   0  13        0.75        1.01      0.37 o
 -10   1  13        1.44        1.50      1.33 o
  -9   1  13        3.81        4.97      1.23 o
  -8   1  13        5.36        5.01      1.21 o
  -7   1  13        1.82        2.38      1.45 o
  -6   1  13        2.53        2.62      1.47 o
  -5   1  13        1.17        1.48      0.55 o
  -4   1  13        1.62        2.80      0.56 o
  -3   1  13       12.56       10.49      1.06 o
  -2   1  13        3.91        4.09      0.58 o
  -1   1  13        9.56        9.71      0.63 o
   0   1  13        2.47        1.90      0.42 o
   1   1  13       11.77       12.64      0.59 o
   2   1  13        2.44        2.15      0.44 o
   3   1  13        0.75        0.97      0.40 o
   4   1  13        3.78        3.85      0.48 o
   5   1  13        3.32        4.30      0.53 o
 -10   2  13        0.37       -1.24      1.45 o
  -9   2  13        0.38        0.57      1.15 o
  -8   2  13        4.93        7.48      1.27 o
  -7   2  13        0.05       -0.72      1.57 o
  -6   2  13        3.16        3.15      1.58 o
  -5   2  13       12.49        9.52      0.65 o
  -4   2  13       12.11       12.18      0.67 o
  -3   2  13        3.69        5.32      0.71 o
  -2   2  13        5.87        4.13      0.42 o
  -1   2  13        1.68        1.87      0.44 o
   0   2  13        3.45        3.65      0.52 o
   1   2  13       13.09       11.76      0.67 o
   2   2  13        5.17        3.58      0.86 o
   3   2  13        1.55        1.21      0.43 o
   4   2  13        9.97       11.30      0.62 o
 -10   3  13        0.19        0.30      1.36 o
  -9   3  13        2.42        4.29      1.32 o
  -8   3  13       10.61       11.06      2.11 o
  -7   3  13        1.05        1.66      1.73 o
  -6   3  13       51.08       49.99      2.88 o
  -5   3  13        8.23        8.56      0.67 o
  -4   3  13        3.36        2.50      0.49 o
  -3   3  13        3.79        4.84      0.68 o
  -2   3  13        0.40       -0.18      0.46 o
  -1   3  13        5.65        5.01      0.60 o
   0   3  13        3.11        3.41      0.55 o
   1   3  13        1.99        2.97      0.50 o
   2   3  13        3.95        4.39      0.55 o
   3   3  13        1.58        2.15      0.62 o
   4   3  13        5.67        5.37      0.55 o
 -10   4  13        2.10        1.87      2.05 o
  -9   4  13        5.39        5.95      1.40 o
  -8   4  13        5.55        2.80      1.76 o
  -7   4  13        1.95        5.38      1.88 o
  -6   4  13        8.63       10.12      1.88 o
  -5   4  13       22.00       22.38      1.35 o
  -4   4  13       23.91       22.48      0.90 o
  -3   4  13        0.01        0.06      0.53 o
  -2   4  13        0.73        1.06      0.54 o
  -1   4  13        5.21        5.92      0.65 o
   0   4  13        0.31        0.52      0.50 o
   1   4  13        2.12        1.45      0.53 o
   2   4  13        2.60        2.46      0.55 o
   3   4  13        2.20        3.26      0.58 o
  -9   5  13        0.14        2.59      2.12 o
  -8   5  13        3.15        2.61      2.06 o
  -7   5  13        0.20       -1.73      1.73 o
  -6   5  13        1.14        1.43      1.70 o
  -5   5  13        1.34        0.00      1.52 o
  -4   5  13        8.73        8.55      0.91 o
  -3   5  13        9.56        9.70      0.80 o
  -2   5  13        3.58        4.39      0.67 o
  -1   5  13        2.00        1.63      1.24 o
   0   5  13        5.44        5.96      0.68 o
   1   5  13        1.86        2.67      0.61 o
   2   5  13        5.50        7.00      0.72 o
  -9   6  13        2.22        0.52      2.20 o
  -8   6  13        0.14        0.80      1.82 o
  -7   6  13        2.06       -0.48      1.90 o
  -6   6  13        6.35        8.00      2.05 o
  -5   6  13        3.76        4.63      1.67 o
  -4   6  13        0.00       -0.55      0.79 o
  -3   6  13        0.08        0.95      0.59 o
  -2   6  13        0.05       -0.53      0.54 o
  -1   6  13        0.13        0.78      0.59 o
   0   6  13        6.17        8.11      0.79 o
   1   6  13        1.34        0.49      0.72 o
  -8   7  13        0.01        2.50      1.97 o
  -7   7  13        1.05        1.65      1.91 o
  -6   7  13        1.59        4.13      2.05 o
  -5   7  13       17.67       24.93      2.59 o
  -4   7  13        1.57        3.96      1.73 o
  -3   7  13        0.01       -0.05      0.60 o
  -2   7  13        0.78        1.09      0.64 o
  -1   7  13        0.09        0.01      0.62 o
   0   7  13        6.98        7.58      0.82 o
  -6   8  13        3.66        6.55      2.33 o
  -5   8  13        1.50        4.23      2.15 o
  -4   8  13        1.39        1.05      2.03 o
  -3   8  13        2.05       -0.45      1.82 o
  -2   8  13        0.07       -1.64      1.64 o
  -1  -8  14        8.43       10.62      0.93 o
   0  -8  14        2.75        2.64      1.03 o
  -4  -7  14        3.18        3.69      1.95 o
  -3  -7  14        5.86       10.21      2.02 o
  -2  -7  14        0.10        0.44      0.65 o
  -1  -7  14        1.54        1.86      0.67 o
   0  -7  14        0.88        0.49      0.61 o
   1  -7  14       22.01       24.86      1.11 o
   2  -7  14        2.98        4.12      0.59 o
  -6  -6  14        0.21       -0.12      1.86 o
  -5  -6  14        0.12       -0.05      1.82 o
  -4  -6  14        4.41        3.95      1.82 o
  -3  -6  14       23.55       31.46      1.31 o
  -2  -6  14        0.19       -0.20      0.59 o
  -1  -6  14       15.27       18.96      1.03 o
   0  -6  14        2.36        2.24      0.64 o
   1  -6  14        6.48        6.28      0.70 o
   2  -6  14        4.07        4.53      0.63 o
   3  -6  14        1.42        1.18      0.45 o
  -7  -5  14        2.36        3.99      2.26 o
  -6  -5  14        3.74        4.21      2.04 o
  -5  -5  14        2.66        2.88      1.66 o
  -4  -5  14        0.60       -0.01      2.14 o
  -3  -5  14       36.77       35.59      1.37 o
  -2  -5  14        4.86        5.62      0.71 o
  -1  -5  14       13.79       12.98      1.10 o
   0  -5  14        1.36        0.22      0.69 o
   1  -5  14        0.22       -0.43      0.47 o
   2  -5  14       10.68        9.31      0.68 o
   3  -5  14        2.14        2.82      0.51 o
   4  -5  14        8.07        7.77      0.73 o
  -8  -4  14        2.61        3.83      2.02 o
  -7  -4  14        0.25       -1.86      1.86 o
  -6  -4  14        3.34        5.44      2.01 o
  -5  -4  14        9.41       10.41      1.99 o
  -4  -4  14       24.80       24.78      2.56 o
  -3  -4  14        0.02       -0.04      0.53 o
  -2  -4  14       22.89       21.24      1.00 o
  -1  -4  14        0.91       -0.03      0.48 o
   0  -4  14        0.45        0.20      0.47 o
   1  -4  14        2.93        2.59      0.53 o
   2  -4  14        2.79        3.12      0.51 o
   3  -4  14       22.46       24.38      0.91 o
   4  -4  14        3.17        3.00      0.63 o
  -8  -3  14        1.35        3.06      2.09 o
  -7  -3  14        0.33        2.16      1.74 o
  -6  -3  14        1.85        1.85      1.60 o
  -5  -3  14        0.16        0.14      0.76 o
  -4  -3  14        0.42        1.18      0.56 o
  -3  -3  14       23.09       26.05      1.11 o
  -2  -3  14        0.16        0.83      0.51 o
  -1  -3  14        2.96        1.55      0.50 o
   0  -3  14        0.01       -0.21      0.49 o
   1  -3  14        0.70        0.57      0.44 o
   2  -3  14        0.06       -0.35      0.38 o
   3  -3  14       10.44        9.46      0.59 o
   4  -3  14        0.17       -0.27      0.71 o
  -9  -2  14        1.32        2.89      2.00 o
  -8  -2  14        0.48       -0.45      1.95 o
  -7  -2  14        1.91        0.90      1.81 o
  -6  -2  14       13.11       13.96      2.01 o
  -5  -2  14        1.03        1.01      0.57 o
  -4  -2  14        9.29        9.71      0.78 o
  -3  -2  14        1.47        1.09      0.70 o
  -2  -2  14        3.86        2.72      0.55 o
  -1  -2  14        4.41        2.97      0.53 o
   0  -2  14       11.07       13.35      0.73 o
   1  -2  14        0.27        0.33      0.41 o
   2  -2  14        0.92        1.02      0.51 o
   3  -2  14        0.40       -0.37      0.37 o
   4  -2  14        0.19       -0.32      0.41 o
  -9  -1  14        6.37        8.06      2.34 o
  -8  -1  14        1.38        0.17      1.97 o
  -7  -1  14        0.12       -1.48      1.48 o
  -6  -1  14        0.01        0.33      1.57 o
  -5  -1  14        0.32       -0.47      0.97 o
  -4  -1  14        0.83        0.69      0.52 o
  -3  -1  14        0.11       -0.33      0.47 o
  -2  -1  14        5.33        6.20      0.70 o
  -1  -1  14       16.12       15.58      0.80 o
   0  -1  14        0.02       -0.36      0.41 o
   1  -1  14        0.15       -0.08      0.40 o
   2  -1  14        1.54        1.51      0.42 o
   3  -1  14        0.54        0.15      0.42 o
   4  -1  14        0.20        0.39      0.39 o
  -9   0  14        0.28       -0.21      1.99 o
  -8   0  14        3.65        2.61      1.75 o
  -7   0  14        5.66        8.15      1.77 o
  -6   0  14        0.33        1.72      1.43 o
  -5   0  14        0.56        0.34      0.94 o
  -4   0  14        1.04        0.78      0.53 o
  -3   0  14        1.12        0.79      0.53 o
  -2   0  14        2.75        2.23      0.53 o
  -1   0  14        2.84        2.67      0.52 o
   0   0  14        6.66        6.84      0.88 o
   1   0  14        0.03       -0.27      0.41 o
   2   0  14        0.70        0.17      0.40 o
   3   0  14        0.41        0.11      0.30 o
   4   0  14        0.04       -0.33      0.70 o
  -9   1  14        0.22       -0.50      1.82 o
  -8   1  14        0.13        0.49      1.74 o
  -7   1  14        2.73        3.59      1.63 o
  -6   1  14        0.22       -1.00      1.49 o
  -5   1  14        0.16       -0.21      0.51 o
  -4   1  14        0.16        1.00      0.55 o
  -3   1  14       11.15       11.01      0.78 o
  -2   1  14        4.91        5.54      0.63 o
  -1   1  14        1.98        1.25      0.50 o
   0   1  14        0.05        0.20      0.38 o
   1   1  14        0.00       -0.40      0.43 o
   2   1  14        6.44        6.28      0.58 o
   3   1  14        0.10        0.27      0.41 o
   4   1  14        0.55        0.83      0.51 o
  -9   2  14        0.32       -1.78      1.78 o
  -8   2  14        0.06       -0.61      1.88 o
  -7   2  14        2.27        4.25      1.74 o
  -6   2  14        0.09        0.96      1.59 o
  -5   2  14       26.62       28.70      1.02 o
  -4   2  14        1.97        0.53      0.53 o
  -3   2  14       14.60       13.00      0.70 o
  -2   2  14        0.40        0.76      0.38 o
  -1   2  14       12.21       11.83      0.65 o
   0   2  14        6.57        7.00      1.00 o
   1   2  14        2.60        2.60      0.54 o
   2   2  14        5.55        6.49      0.77 o
   3   2  14        0.69        0.26      0.43 o
  -9   3  14        0.66        2.92      1.96 o
  -8   3  14        4.44        6.10      2.13 o
  -7   3  14       21.46       29.16      2.66 o
  -6   3  14        0.00        1.22      1.69 o
  -5   3  14       19.96       18.85      1.01 o
  -4   3  14       15.96       16.56      0.96 o
  -3   3  14        0.81        1.27      0.48 o
  -2   3  14       11.86       11.36      0.67 o
  -1   3  14        8.19       10.63      1.29 o
   0   3  14       10.76       13.81      0.82 o
   1   3  14        0.65        1.74      0.62 o
   2   3  14        1.98        2.78      0.66 o
   3   3  14        0.13        0.31      0.48 o
  -9   4  14        1.70       -2.12      2.12 o
  -8   4  14        0.15        0.51      2.00 o
  -7   4  14        0.05       -0.88      1.63 o
  -6   4  14        0.26       -1.09      1.72 o
  -5   4  14        1.47        0.25      1.43 o
  -4   4  14        5.93        5.61      0.65 o
  -3   4  14        0.41        0.17      0.47 o
  -2   4  14        1.54        2.29      0.63 o
  -1   4  14        0.30       -0.52      0.52 o
   0   4  14        0.27        0.47      0.52 o
   1   4  14        5.80        7.66      0.72 o
   2   4  14        5.37        6.15      0.69 o
  -8   5  14        0.10       -0.93      2.12 o
  -7   5  14        0.23       -0.11      1.95 o
  -6   5  14        0.24       -0.82      1.77 o
  -5   5  14        1.00        1.73      1.75 o
  -4   5  14        1.60        3.09      0.59 o
  -3   5  14        1.11        1.17      0.65 o
  -2   5  14        0.10       -0.22      0.64 o
  -1   5  14        0.01       -0.18      0.56 o
   0   5  14        2.06        2.18      0.64 o
   1   5  14        0.43        0.80      0.60 o
  -7   6  14        0.72        1.28      1.91 o
  -6   6  14        3.60        6.99      2.16 o
  -5   6  14       13.03       16.62      2.23 o
  -4   6  14        0.67       -0.35      1.71 o
  -3   6  14        5.88        4.37      0.77 o
  -2   6  14        0.12        1.08      0.65 o
  -1   6  14        0.39        1.32      0.79 o
  -5   7  14       15.09       17.42      2.35 o
  -4   7  14       10.44       17.82      2.28 o
  -3   7  14        1.50        0.50      1.61 o
  -4  -6  15        6.97        8.66      2.09 o
  -3  -6  15        1.35        2.27      0.75 o
  -2  -6  15       13.62       15.59      1.03 o
  -1  -6  15        2.60        3.76      0.92 o
   0  -6  15        6.25        6.65      0.90 o
   1  -6  15        1.29        2.49      0.95 o
  -5  -5  15        0.03        0.83      1.93 o
  -4  -5  15        3.82        4.69      1.87 o
  -3  -5  15        5.07        5.43      0.78 o
  -2  -5  15        0.46       -0.13      0.60 o
  -1  -5  15        4.64        5.90      0.74 o
   0  -5  15        7.94        8.34      0.78 o
   1  -5  15        0.33       -0.46      0.46 o
   2  -5  15        1.39        1.03      0.52 o
  -6  -4  15        0.09        0.08      1.95 o
  -5  -4  15        2.00        2.11      1.83 o
  -4  -4  15        0.18       -0.61      0.61 o
  -3  -4  15        6.47        6.61      0.78 o
  -2  -4  15        0.55       -0.12      0.69 o
  -1  -4  15        0.15       -0.52      0.52 o
   0  -4  15        4.26        4.75      0.69 o
   1  -4  15        7.42        7.06      0.67 o
   2  -4  15        5.71        6.93      0.64 o
  -7  -3  15        0.06        1.05      2.03 o
  -6  -3  15        1.49        2.06      1.86 o
  -5  -3  15        0.51        0.05      1.50 o
  -4  -3  15        1.00        0.39      0.61 o
  -3  -3  15        1.81        1.43      0.63 o
  -2  -3  15        5.10        6.11      0.72 o
  -1  -3  15        4.93        4.26      0.63 o
   0  -3  15        1.27        1.90      0.53 o
   1  -3  15        5.55        7.01      0.64 o
   2  -3  15       10.54       12.86      0.73 o
   3  -3  15        1.30        0.96      0.64 o
  -7  -2  15        0.02       -1.86      1.86 o
  -6  -2  15        0.02       -1.26      1.64 o
  -5  -2  15        2.69        0.40      1.60 o
  -4  -2  15        2.84        2.13      1.06 o
  -3  -2  15        0.08       -0.51      0.51 o
  -2  -2  15        9.95       12.01      1.52 o
  -1  -2  15        4.38        4.38      0.61 o
   0  -2  15        2.40        2.70      0.54 o
   1  -2  15        1.09        1.25      0.49 o
   2  -2  15        1.42        0.86      0.45 o
   3  -2  15        0.23        0.59      0.50 o
  -8  -1  15        0.53       -0.54      2.07 o
  -7  -1  15        3.02        3.47      1.95 o
  -6  -1  15        0.82       -0.32      1.69 o
  -5  -1  15        0.11        0.53      0.76 o
  -4  -1  15        1.19        1.41      0.59 o
  -3  -1  15        0.41        0.08      0.51 o
  -2  -1  15        1.93        1.71      0.56 o
  -1  -1  15        0.28        0.26      0.47 o
   0  -1  15        0.36        0.84      0.48 o
   1  -1  15        0.00       -0.40      0.40 o
   2  -1  15        0.41        0.27      0.51 o
   3  -1  15        0.03        0.10      0.67 o
  -8   0  15        0.08        1.47      1.82 o
  -7   0  15        2.38        1.56      1.84 o
  -6   0  15        2.01        3.31      1.60 o
  -5   0  15        1.04        0.52      0.59 o
  -4   0  15        0.15       -0.33      0.54 o
  -3   0  15        2.71        1.96      0.60 o
  -2   0  15        0.06        0.47      0.49 o
  -1   0  15        5.92        5.14      1.34 o
   0   0  15        0.68       -0.08      0.46 o
   1   0  15        0.21       -0.46      0.46 o
   2   0  15        0.26        0.58      0.42 o
  -8   1  15        0.31        2.84      2.12 o
  -7   1  15        0.92        1.34      1.73 o
  -6   1  15        5.96        8.02      1.81 o
  -5   1  15        1.54        2.78      0.67 o
  -4   1  15        5.02        4.51      0.70 o
  -3   1  15        0.54        0.06      0.52 o
  -2   1  15        0.01        0.81      0.47 o
  -1   1  15        2.47        2.86      0.51 o
   0   1  15        0.46        0.36      0.43 o
   1   1  15        4.72        5.74      0.51 o
   2   1  15        0.07        0.20      0.51 o
  -8   2  15        0.08        1.97      1.93 o
  -7   2  15        4.05        3.92      2.03 o
  -6   2  15        2.30        6.26      1.93 o
  -5   2  15        3.09        3.87      0.91 o
  -4   2  15        2.79        1.86      0.54 o
  -3   2  15        0.81        0.72      0.50 o
  -2   2  15        0.12       -0.44      0.44 o
  -1   2  15        0.16       -0.12      0.41 o
   0   2  15        0.72        1.02      0.42 o
   1   2  15        5.92        7.38      1.23 o
  -8   3  15        0.07        0.47      2.21 o
  -7   3  15        0.04       -1.28      1.88 o
  -6   3  15        0.09       -1.18      1.60 o
  -5   3  15        0.13       -0.49      1.65 o
  -4   3  15        2.45        2.00      0.80 o
  -3   3  15        2.31        2.02      0.62 o
  -2   3  15        3.30        4.01      0.56 o
  -1   3  15        0.03        0.13      0.46 o
   0   3  15        0.22       -0.01      0.54 o
   1   3  15        0.24        0.60      0.55 o
  -7   4  15        1.37        1.69      1.90 o
  -6   4  15        3.54        4.70      2.02 o
  -5   4  15        6.96        8.05      1.97 o
  -4   4  15        6.65       10.50      0.92 o
  -3   4  15       12.65       14.26      1.04 o
  -2   4  15        2.83        3.68      0.73 o
  -1   4  15        0.33        0.84      0.61 o
   0   4  15        0.34        0.76      0.58 o
  -6   5  15        1.21       -0.02      2.02 o
  -5   5  15       22.71       34.37      2.84 o
  -4   5  15       12.33       13.59      2.15 o
  -3   5  15        6.89       10.38      0.79 o
  -2   5  15        2.35        1.16      0.67 o
  -4  -4  16        6.16        4.81      1.82 o
  -3  -4  16        0.96       -0.61      0.61 o
  -2  -4  16        0.41       -0.51      0.90 o
  -1  -4  16        1.85        0.81      0.98 o
  -5  -3  16        0.33       -0.79      1.77 o
  -4  -3  16        0.34       -0.27      0.65 o
  -3  -3  16        0.79        0.15      0.60 o
  -2  -3  16        2.13        0.45      0.59 o
  -1  -3  16        0.01       -0.46      0.54 o
   0  -3  16        3.63        4.03      0.65 o
  -6  -2  16        2.89        1.30      2.02 o
  -5  -2  16        0.00       -0.25      1.69 o
  -4  -2  16        0.51        1.40      0.65 o
  -3  -2  16        3.54        4.60      0.72 o
  -2  -2  16        1.19        1.81      0.62 o
  -1  -2  16        1.04        0.85      0.57 o
   0  -2  16        0.50        0.65      0.59 o
  -6  -1  16        6.76        7.80      1.95 o
  -5  -1  16        0.13       -1.43      1.43 o
  -4  -1  16        0.02       -0.59      0.59 o
  -3  -1  16        1.26        1.81      0.74 o
  -2  -1  16        0.04       -0.26      0.59 o
  -1  -1  16        0.31        0.51      0.54 o
   0  -1  16        0.00        0.70      0.51 o
   1  -1  16        0.04       -0.60      0.60 o
  -6   0  16        0.82        1.29      1.86 o
  -5   0  16        6.62       10.33      1.93 o
  -4   0  16        0.00       -0.30      0.56 o
  -3   0  16        1.19        2.45      0.64 o
  -2   0  16        0.00       -0.56      0.56 o
  -1   0  16        0.00       -0.64      0.64 o
   0   0  16        0.51        0.42      0.45 o
  -6   1  16        3.74        7.01      2.12 o
  -5   1  16        2.62        4.69      1.82 o
  -4   1  16        0.05        0.17      0.50 o
  -3   1  16        0.32       -0.16      0.49 o
  -2   1  16        0.00       -0.48      0.48 o
  -1   1  16        1.41        1.49      0.52 o
   0   1  16        2.56        3.74      0.61 o
  -6   2  16        2.55        3.19      2.02 o
  -5   2  16        0.02        1.69      1.80 o
  -4   2  16        0.78        0.46      0.56 o
  -3   2  16        1.39        2.43      0.57 o
  -2   2  16        0.13        0.43      0.56 o
  -1   2  16        0.19       -0.25      0.62 o
  -5   3  16        0.66        1.20      1.86 o
  -4   3  16        4.29        4.11      0.94 o
  -3   3  16        5.30        7.34      0.86 o
  -2   3  16        1.10        1.23      0.65 o
 
